# Supplementary material for: Comparative proteomics of bark and xylem provides insights into age-dependent corticular photosynthesis in Eucalyptus grandis
Source: Front Plant Sci. 2026 Feb 4;17:1701400. doi: 10.3389/fpls.2026.1701400 (PMC12913457; doi:10.3389/fpls.2026.1701400)
Supplement: Supplementary file 3 [file Table1.xlsx]

## Sheet: Info
Supplementary Table 1 Description:	Supplementary informations about proteins identified in bark tissue on both age groups (4-years and 12-years).
	Summary
	Sheet	Description
	1	List of non-redunant identified proteins with Ids and Description from Phytozome
	2	List of proteins statistically significant (t-test)
	3	Proteins Up-Regulated in both 4 and 12-years-old plants

## Sheet: 1. Non-redunant proteins
List of non-redunant identified proteins with Ids and Description from Phytozome
Phytozome Access	Description
Eucgr.A00018.2.p	plastid transcriptionally active 4
Eucgr.A00019.1.p	diphthamide synthesis DPH2 family protein
Eucgr.A00051.1.p	Ubiquitin-like superfamily protein
Eucgr.A00057.3.p	IBR domain-containing protein
Eucgr.A00077.1.p	farnesyltransferase A
Eucgr.A00084.1.p	ribosomal protein S15A
Eucgr.A00283.1.p	pfkB-like carbohydrate kinase family protein
Eucgr.A00095.1.p	RNA binding
Eucgr.A00103.2.p	-
Eucgr.A00124.1.p	-
Eucgr.A00131.1.p	MLP-like protein 423
Eucgr.A01299.1.p	MLP-like protein 423
Eucgr.A00172.1.p	response regulator 2
Eucgr.A00188.1.p	acyl-activating enzyme 7
Eucgr.A00189.1.p	2-isopropylmalate synthase 1
Eucgr.A00198.1.p	photosystem II reaction center protein B
Eucgr.A00249.1.p	Actin-like ATPase superfamily protein
Eucgr.A00264.1.p	calreticulin 3
Eucgr.A00285.2.p	lipoamide dehydrogenase 1
Eucgr.A00348.1.p	Haem oxygenase-like, multi-helical
Eucgr.A00353.1.p	Adenine nucleotide alpha hydrolases-like superfamily protein
Eucgr.A00373.1.p	60S acidic ribosomal protein family
Eucgr.A00378.1.p	phytochrome B
Eucgr.A00380.1.p	enoyl-CoA hydratase/isomerase A
Eucgr.A00382.1.p	Zinc-binding dehydrogenase family protein
Eucgr.A00391.1.p	methylenetetrahydrofolate reductase 2
Eucgr.A00394.3.p	RAB GDP dissociation inhibitor 2
Eucgr.A00406.1.p	UDP-Glycosyltransferase superfamily protein
Eucgr.A00424.1.p	chloroplast outer envelope protein 37
Eucgr.A00428.1.p	exocyst complex component sec3A
Eucgr.A00473.1.p	ribosomal protein S9
Eucgr.A00474.2.p	thaumatin-like protein 3
Eucgr.A00487.1.p	Phospholipid/glycerol acyltransferase family protein
Eucgr.A00496.7.p	Clathrin light chain protein
Eucgr.A00509.1.p	LSD1 zinc finger family protein
Eucgr.K03149.1.p	cytochrome P450, family 716, subfamily A, polypeptide 1
Eucgr.A00512.1.p	acyl-CoA oxidase 4
Eucgr.A00523.1.p	AMP deaminase, putative / myoadenylate deaminase, putative
Eucgr.A00529.1.p	pyruvate decarboxylase-2
Eucgr.A00534.1.p	ARM repeat superfamily protein
Eucgr.A00549.2.p	-
Eucgr.A00600.1.p	-
Eucgr.A00607.1.p	Formyl transferase
Eucgr.A00623.3.p	D-alanine--D-alanine ligase family
Eucgr.A00642.2.p	ENTH/VHS/GAT family protein
Eucgr.A00643.2.p	AICARFT/IMPCHase bienzyme family protein
Eucgr.A00647.3.p	MAC/Perforin domain-containing protein
Eucgr.A00708.1.p	elongation factor P (EF-P) family protein
Eucgr.A00720.1.p	Glycosyl hydrolase superfamily protein
Eucgr.A00739.2.p	Ribosomal protein L7Ae/L30e/S12e/Gadd45 family protein
Eucgr.A00780.1.p	Malectin/receptor-like protein kinase family protein
Eucgr.A00781.1.p	Tetratricopeptide repeat (TPR)-like superfamily protein
Eucgr.A00782.1.p	Phosphoglycerate mutase, 2,3-bisphosphoglycerate-independent
Eucgr.A00798.1.p	Leucine-rich repeat protein kinase family protein
Eucgr.A00868.1.p	Actin-like ATPase superfamily protein
Eucgr.A00882.1.p	2-oxoglutarate (2OG) and Fe(II)-dependent oxygenase superfamily protein
Eucgr.A00888.2.p	-
Eucgr.A00890.2.p	-
Eucgr.A00900.1.p	nucleolar RNA-binding Nop10p family protein
Eucgr.A00904.2.p	cytochrome P450, family 97, subfamily B, polypeptide 3
Eucgr.A00909.1.p	Ribosomal protein S5 family protein
Eucgr.A00911.3.p	Plant protein of unknown function (DUF641)
Eucgr.A00913.1.p	Subtilisin-like serine endopeptidase family protein
Eucgr.A00953.1.p	Ribosomal protein L6 family
Eucgr.A00964.1.p	Cysteine proteinases superfamily protein
Eucgr.A00971.2.p	rotamase CYP 4
Eucgr.A00982.1.p	Albino or Glassy Yellow 1
Eucgr.A00992.1.p	-
Eucgr.A01004.3.p	Protein kinase superfamily protein
Eucgr.A01013.3.p	squamosa promoter-binding protein-like 12
Eucgr.A01018.1.p	S-adenosylmethionine synthetase 2
Eucgr.A01019.1.p	HEAT SHOCK PROTEIN 89.1
Eucgr.A01021.4.p	photosystem II light harvesting complex gene 2.2
Eucgr.A01044.1.p	Nucleoporin, Nup133/Nup155-like
Eucgr.A01047.1.p	vacuolar protein sorting 11
Eucgr.A01048.1.p	-
Eucgr.A01050.1.p	Nucleic acid-binding, OB-fold-like protein
Eucgr.A01073.1.p	serine/threonine protein phosphatase 2A 55 kDa regulatory subunit B prime gamma
Eucgr.A01082.1.p	aspartic proteinase A1
Eucgr.A01098.2.p	Disease resistance-responsive (dirigent-like protein) family protein
Eucgr.A01109.1.p	B-cell receptor-associated 31-like
Eucgr.A01112.1.p	NAD(P)-binding Rossmann-fold superfamily protein
Eucgr.A01117.1.p	aconitase 3
Eucgr.A01128.4.p	isocitrate dehydrogenase V
Eucgr.A01129.1.p	Translin family protein
Eucgr.A01135.1.p	syntaxin of plants 71
Eucgr.A01141.1.p	IQ-domain 2
Eucgr.A01160.1.p	ascorbate peroxidase 2
Eucgr.A01171.2.p	glutathione transferase lambda 1
Eucgr.A01180.1.p	Glutathione S-transferase family protein
Eucgr.A01198.1.p	-
Eucgr.A01200.1.p	Pectin lyase-like superfamily protein
Eucgr.A01204.1.p	UDP-glucuronic acid decarboxylase 1
Eucgr.A01218.1.p	Tetratricopeptide repeat (TPR)-like superfamily protein
Eucgr.A01221.1.p	Ras-related small GTP-binding family protein
Eucgr.A01225.1.p	pyrophosphorylase 4
Eucgr.A01236.1.p	actin depolymerizing factor 4
Eucgr.A01238.1.p	NAD(P)-binding Rossmann-fold superfamily protein
Eucgr.K03160.1.p	Fes1A
Eucgr.A01245.3.p	-
Eucgr.A01273.1.p	eukaryotic translation initiation factor SUI1 family protein
Eucgr.A01287.1.p	Subtilisin-like serine endopeptidase family protein
Eucgr.A01322.3.p	nascent polypeptide-associated complex subunit alpha-like protein 2
Eucgr.A01377.1.p	O-methyltransferase 1
Eucgr.A01386.1.p	30S ribosomal protein, putative
Eucgr.A01397.1.p	60S acidic ribosomal protein family
Eucgr.A01406.1.p	-
Eucgr.A01408.1.p	NAD(P)-linked oxidoreductase superfamily protein
Eucgr.A01419.1.p	NagB/RpiA/CoA transferase-like superfamily protein
Eucgr.A01423.1.p	cytochrome B5 isoform E
Eucgr.A01425.1.p	Yippee family putative zinc-binding protein
Eucgr.A01428.1.p	2A phosphatase associated protein of 46 kD
Eucgr.A01437.2.p	HSP20-like chaperones superfamily protein
Eucgr.A01454.1.p	splicing factor-related
Eucgr.A01460.1.p	spermidine synthase 3
Eucgr.A01467.1.p	Protein phosphatase 2C family protein
Eucgr.A01487.1.p	G10 family protein
Eucgr.A01489.4.p	pleiotropic drug resistance 6
Eucgr.A01529.4.p	Calcineurin-like metallo-phosphoesterase superfamily protein
Eucgr.A01530.3.p	starch branching enzyme 2.1
Eucgr.A01531.1.p	Aldolase superfamily protein
Eucgr.A01533.1.p	ENTH/VHS family protein
Eucgr.A01538.1.p	Thioredoxin superfamily protein
Eucgr.A01542.1.p	glutamate-ammonia ligases;catalytics;glutamate-ammonia ligases
Eucgr.A01555.1.p	phosphatidyl inositol monophosphate 5 kinase
Eucgr.A01617.1.p	alpha carbonic anhydrase 7
Eucgr.A01618.1.p	Rhodanese/Cell cycle control phosphatase superfamily protein
Eucgr.A01642.1.p	Ribosomal protein L6 family
Eucgr.A01658.1.p	photosynthetic electron transfer C
Eucgr.A01711.1.p	photosystem II reaction center PSB29 protein
Eucgr.A01769.1.p	Ribonuclease E inhibitor RraA/Dimethylmenaquinone methyltransferase
Eucgr.A01774.1.p	isopentenyl pyrophosphate:dimethylallyl pyrophosphate isomerase 2
Eucgr.A01781.1.p	alpha/beta-Hydrolases superfamily protein
Eucgr.A01783.1.p	glucan synthase-like 5
Eucgr.A01803.1.p	ADP/ATP carrier 3
Eucgr.A01825.1.p	Nucleic acid-binding, OB-fold-like protein
Eucgr.A01833.1.p	DNAJ heat shock family protein
Eucgr.A01855.1.p	O-methyltransferase family protein
Eucgr.A01858.1.p	O-methyltransferase family protein
Eucgr.A01873.1.p	-
Eucgr.A01876.1.p	Adaptin ear-binding coat-associated protein 1 NECAP-1
Eucgr.A01888.1.p	general regulatory factor 9
Eucgr.A01905.1.p	general regulatory factor 9
Eucgr.A01913.1.p	phosphoenolpyruvate carboxylase 3
Eucgr.A01913.3.p	Protein of unknown function (DUF640)
Eucgr.A01915.2.p	alpha/beta-Hydrolases superfamily protein
Eucgr.A01916.1.p	aspartate aminotransferase 1
Eucgr.A01923.1.p	ribosomal protein large subunit 16A
Eucgr.A01927.1.p	FtsH extracellular protease family
Eucgr.A01929.1.p	vacuolar ATP synthase subunit D (VATD) / V-ATPase D subunit / vacuolar proton pump D subunit (VATPD)
Eucgr.A01933.1.p	citrate synthase 2
Eucgr.A01954.1.p	protein phosphatase 5.2
Eucgr.A01955.2.p	Tropomyosin-related
Eucgr.A01959.2.p	Phosphoribosyltransferase family protein
Eucgr.A01969.1.p	Protein kinase superfamily protein
Eucgr.A01976.2.p	glucan synthase-like 7
Eucgr.A01991.1.p	Golgi transport complex protein-related
Eucgr.A02008.1.p	vacuoleless1 (VCL1)
Eucgr.A02013.1.p	Ribosomal protein L18ae/LX family protein
Eucgr.A02017.1.p	tRNA (guanine-N-7) methyltransferase
Eucgr.A02018.2.p	phytoene desaturation 1
Eucgr.A02021.1.p	photosystem II subunit P-1
Eucgr.A02022.1.p	Reticulon family protein
Eucgr.A02039.1.p	NAD(P)-linked oxidoreductase superfamily protein
Eucgr.A02040.4.p	hydroxyproline-rich glycoprotein family protein
Eucgr.A02042.1.p	transcription regulator NOT2/NOT3/NOT5 family protein
Eucgr.D00264.2.p	O-Glycosyl hydrolases family 17 protein
Eucgr.A02072.2.p	TCP-1/cpn60 chaperonin family protein
Eucgr.A02083.2.p	glutamate dehydrogenase 1
Eucgr.A02084.1.p	hydroxyproline-rich glycoprotein family protein
Eucgr.A02095.1.p	copper/zinc superoxide dismutase 3
Eucgr.A02097.5.p	tubulin alpha-5
Eucgr.A02100.1.p	syntaxin of plants 131
Eucgr.A02107.1.p	Glycosyl hydrolase family protein
Eucgr.A02108.1.p	Cobalamin-independent synthase family protein
Eucgr.A02112.2.p	ATPase family associated with various cellular activities (AAA)
Eucgr.A02118.1.p	-
Eucgr.A02126.4.p	FAD-dependent oxidoreductase family protein
Eucgr.A02138.1.p	dicarboxylate diiron protein, putative (Crd1)
Eucgr.A02165.1.p	alpha-L-arabinofuranosidase 1
Eucgr.A02173.1.p	cytochrome P450, family 98, subfamily A, polypeptide 3
Eucgr.A02177.2.p	ubiquitin-specific protease 5
Eucgr.A02178.2.p	exocyst complex component sec15A
Eucgr.A02190.1.p	HXXXD-type acyl-transferase family protein
Eucgr.A02196.1.p	serine carboxypeptidase-like 45
Eucgr.A02198.1.p	dual specificity protein phosphatase-related
Eucgr.A02203.1.p	DNA GYRASE B2
Eucgr.A02215.1.p	TGACG motif-binding factor 6
Eucgr.A02231.1.p	-
Eucgr.A02236.1.p	glutamate synthase 1
Eucgr.A02240.1.p	Calcium-dependent phosphotriesterase superfamily protein
Eucgr.A02247.1.p	Plant protein 1589 of unknown function
Eucgr.A02249.1.p	cystathionine beta-lyase
Eucgr.A02258.1.p	L-galactono-1,4-lactone dehydrogenase
Eucgr.A02260.2.p	dehydration-induced protein (ERD15)
Eucgr.A02261.5.p	WD-40 repeat family protein / small nuclear ribonucleoprotein Prp4p-related
Eucgr.A02267.2.p	eukaryotic translation initiation factor 3E
Eucgr.A02291.1.p	Calcium-binding EF-hand family protein
Eucgr.A02297.2.p	NADPH-dependent thioredoxin reductase C
Eucgr.A02306.1.p	villin 2
Eucgr.A02309.1.p	Insulinase (Peptidase family M16) family protein
Eucgr.A02337.1.p	Protein of unknown function (DUF1138)
Eucgr.A02344.1.p	Ribosomal protein S5 family protein
Eucgr.A02359.1.p	Ribosomal protein S5 family protein
Eucgr.A02367.1.p	seed imbibition 2
Eucgr.A02370.1.p	Remorin family protein
Eucgr.A02371.1.p	CCCH-type zinc finger protein with ARM repeat domain
Eucgr.A02374.1.p	DNA-binding protein, putative
Eucgr.A02379.2.p	adenylosuccinate synthase
Eucgr.A02384.1.p	lysophosphatidyl acyltransferase 2
Eucgr.A02391.1.p	Transducin/WD40 repeat-like superfamily protein
Eucgr.A02394.1.p	NIMA-related kinase 5
Eucgr.A02397.2.p	Calcium-dependent lipid-binding (CaLB domain) plant phosphoribosyltransferase family protein
Eucgr.A02398.3.p	Mitochondrial import inner membrane translocase subunit Tim17/Tim22/Tim23 family protein
Eucgr.A02404.1.p	-
Eucgr.A02437.1.p	NAD(P)-binding Rossmann-fold superfamily protein
Eucgr.A02439.3.p	Plastid-lipid associated protein PAP / fibrillin family protein
Eucgr.A02447.1.p	Aha1 domain-containing protein
Eucgr.A02448.1.p	eukaryotic translation initiation factor 3C
Eucgr.A02451.1.p	ribosomal protein 5B
Eucgr.A02465.1.p	FAD-linked oxidases family protein
Eucgr.A02510.2.p	Sucrose-6F-phosphate phosphohydrolase family protein
Eucgr.A02519.2.p	MD-2-related lipid recognition domain-containing protein / ML domain-containing protein
Eucgr.A02536.1.p	-
Eucgr.A02547.1.p	chloroplast RNA-binding protein 33
Eucgr.A02564.1.p	Tetratricopeptide repeat (TPR)-like superfamily protein
Eucgr.A02567.1.p	embryo defective 2016
Eucgr.A02571.1.p	BEL1-like homeodomain 1
Eucgr.A02575.2.p	NDR1/HIN1-like 1
Eucgr.A02578.1.p	NAD(P)-binding Rossmann-fold superfamily protein
Eucgr.A02588.2.p	-
Eucgr.A02596.2.p	oxidoreductase, zinc-binding dehydrogenase family protein
Eucgr.A02618.1.p	oxidoreductase, zinc-binding dehydrogenase family protein
Eucgr.D00301.2.p	chloroplast signal recognition particle 54 kDa subunit
Eucgr.A02649.1.p	Tubulin/FtsZ family protein
Eucgr.A02651.1.p	plastidic pyruvate kinase beta subunit 1
Eucgr.A02652.1.p	UDP-glucosyl transferase 88A1
Eucgr.A02656.1.p	UDP-glucosyl transferase 88A1
Eucgr.A02664.3.p	UDP-glucosyl transferase 88A1
Eucgr.A02676.1.p	UDP-glucosyl transferase 88A1
Eucgr.A02700.1.p	phosphatase-related
Eucgr.A02702.1.p	NADH-ubiquinone oxidoreductase-related
Eucgr.A02706.1.p	heat shock protein 90.1
Eucgr.A02708.1.p	Class II aaRS and biotin synthetases superfamily protein
Eucgr.A02714.1.p	Calcium-dependent lipid-binding (CaLB domain) family protein
Eucgr.A02717.1.p	phosphoribosylformylglycinamidine cyclo-ligase, chloroplast / phosphoribosyl-aminoimidazole synthetase / AIR synthase (PUR5)
Eucgr.A02734.1.p	-
Eucgr.A02753.1.p	tripeptidyl peptidase ii
Eucgr.A02756.1.p	CAP160 protein
Eucgr.A02767.1.p	Remorin family protein
Eucgr.K00276.1.p	Remorin family protein
Eucgr.A02775.1.p	zinc finger WD40 repeat protein 1
Eucgr.A02778.1.p	pfkB-like carbohydrate kinase family protein
Eucgr.A02790.1.p	alpha-L-fucosidase 1
Eucgr.A02793.1.p	alpha-L-fucosidase 1
Eucgr.A02793.2.p	Peptidase family M48 family protein
Eucgr.A02838.1.p	Embryo-specific protein 3, (ATS3)
Eucgr.A02848.1.p	protein binding;zinc ion binding
Eucgr.A02861.1.p	Double Clp-N motif protein
Eucgr.A02862.1.p	Glycosyl hydrolases family 32 protein
Eucgr.A02865.1.p	BCL-2-associated athanogene 7
Eucgr.A02867.2.p	conserved oligomeric Golgi complex component-related / COG complex component-related
Eucgr.A02872.3.p	Ribosomal protein L23/L15e family protein
Eucgr.A02874.1.p	GroES-like zinc-binding alcohol dehydrogenase family protein
Eucgr.A02888.1.p	GroES-like zinc-binding alcohol dehydrogenase family protein
Eucgr.A02891.3.p	peptide met sulfoxide reductase 4
Eucgr.A02893.1.p	Nucleoside diphosphate kinase family protein
Eucgr.A02903.3.p	glutamate dehydrogenase 2
Eucgr.A02907.1.p	RNA-binding (RRM/RBD/RNP motifs) family protein
Eucgr.A02910.1.p	translocon at the outer envelope membrane of chloroplasts 34
Eucgr.A02929.1.p	exportin 1A
Eucgr.A02930.1.p	P-loop containing nucleoside triphosphate hydrolases superfamily protein
Eucgr.A02935.1.p	Target of Myb protein 1
Eucgr.A02940.3.p	RNA-binding (RRM/RBD/RNP motifs) family protein
Eucgr.A02951.4.p	heat shock factor 3
Eucgr.A02966.1.p	Plant protein of unknown function (DUF827)
Eucgr.A02970.1.p	-
Eucgr.A02971.1.p	phosphotyrosyl phosphatase activator (PTPA) family protein
Eucgr.A02974.1.p	GF14 protein phi chain
Eucgr.A02976.1.p	cytochrome C oxidase 6B
Eucgr.A02985.2.p	isoamylase 3
Eucgr.A02986.1.p	Cupredoxin superfamily protein
Eucgr.B00032.3.p	RNA-binding (RRM/RBD/RNP motifs) family protein
Eucgr.B00034.1.p	-
Eucgr.B00038.1.p	HXXXD-type acyl-transferase family protein
Eucgr.B00043.1.p	-
Eucgr.B00045.1.p	RNA-metabolising metallo-beta-lactamase family protein
Eucgr.B00046.2.p	adenylate kinase 1
Eucgr.B00074.1.p	Zn-dependent exopeptidases superfamily protein
Eucgr.B00086.1.p	glyceraldehyde-3-phosphate dehydrogenase C subunit 1
Eucgr.B00121.1.p	NmrA-like negative transcriptional regulator family protein
Eucgr.B00129.1.p	Ribosomal protein L7Ae/L30e/S12e/Gadd45 family protein
Eucgr.B00131.1.p	glucan synthase-like 8
Eucgr.B00132.1.p	peptidemethionine sulfoxide reductase 1
Eucgr.B00144.2.p	protein-l-isoaspartate methyltransferase 1
Eucgr.B00145.2.p	31-kDa RNA binding protein
Eucgr.B00159.1.p	RING domain ligase2
Eucgr.B00160.1.p	Rhodanese/Cell cycle control phosphatase superfamily protein
Eucgr.B00172.1.p	-
Eucgr.B00176.1.p	plant intracellular ras group-related LRR 1
Eucgr.B00177.1.p	P-loop containing nucleoside triphosphate hydrolases superfamily protein
Eucgr.B00181.1.p	ATPase, AAA-type, CDC48 protein
Eucgr.B00189.1.p	modifier of snc1
Eucgr.B00219.1.p	tryptophan biosynthesis 1
Eucgr.B00224.1.p	Phox (PX) domain-containing protein
Eucgr.B00227.1.p	1-deoxy-D-xylulose 5-phosphate reductoisomerase
Eucgr.B00242.1.p	peroxin 14
Eucgr.B00248.1.p	aldehyde dehydrogenase 10A8
Eucgr.B00293.1.p	aldehyde dehydrogenase 10A8
Eucgr.B00297.3.p	GATA type zinc finger transcription factor family protein
Eucgr.K02839.2.p	Xanthine/uracil permease family protein
Eucgr.B00316.1.p	ribosomal protein L29 family protein
Eucgr.B00317.1.p	aldehyde dehydrogenase 2B4
Eucgr.B00335.1.p	Protein kinase superfamily protein
Eucgr.B00336.1.p	ARM repeat superfamily protein
Eucgr.B00345.1.p	5-formyltetrahydrofolate cycloligase
Eucgr.B00347.1.p	H(+)-ATPase 11
Eucgr.B00348.5.p	NAD(P)-binding Rossmann-fold superfamily protein
Eucgr.B00357.1.p	NAD(P)-binding Rossmann-fold superfamily protein
Eucgr.B00365.3.p	NAD(P)-binding Rossmann-fold superfamily protein
Eucgr.K00122.1.p	Protein of unknown function (DUF1118)
Eucgr.B00381.1.p	SPFH/Band 7/PHB domain-containing membrane-associated protein family
Eucgr.B00384.1.p	aldehyde dehydrogenase 12A1
Eucgr.B00400.3.p	ubiquiting-conjugating enzyme 2
Eucgr.B00413.1.p	Galactose mutarotase-like superfamily protein
Eucgr.B00415.1.p	NAP1-related protein 2
Eucgr.B00417.1.p	malate dehydrogenase
Eucgr.B00425.1.p	light-harvesting chlorophyll-protein complex I subunit A4
Eucgr.B00427.4.p	D-ribulose-5-phosphate-3-epimerase
Eucgr.B00436.1.p	Vesicle transport v-SNARE family protein
Eucgr.B00440.1.p	eukaryotic elongation factor 5A-1
Eucgr.B00459.1.p	heat shock protein 101
Eucgr.B00479.1.p	Cytochrome P450 superfamily protein
Eucgr.B00511.2.p	gamma subunit of Mt ATP synthase
Eucgr.B00523.1.p	glycine-rich RNA-binding protein 3
Eucgr.B00532.5.p	PLC-like phosphodiesterases superfamily protein
Eucgr.B00538.1.p	N-terminal nucleophile aminohydrolases (Ntn hydrolases) superfamily protein
Eucgr.B00553.1.p	porphyromonas-type peptidyl-arginine deiminase family protein
Eucgr.B00581.1.p	Phosphoribulokinase / Uridine kinase family
Eucgr.B00582.1.p	Nucleic acid-binding, OB-fold-like protein
Eucgr.B00589.1.p	actin-related protein 4
Eucgr.B00593.1.p	stomatal cytokinesis defective / SCD1 protein (SCD1)
Eucgr.B00602.1.p	ferulic acid 5-hydroxylase 1
Eucgr.B00637.1.p	Ribosomal protein S7e family protein
Eucgr.B00659.1.p	cytochrome P450, family 77, subfamily A, polypeptide 5 pseudogene
Eucgr.B00660.1.p	Translation elongation factor EF1A/initiation factor IF2gamma family protein
Eucgr.B00672.1.p	modifier of snc1,4
Eucgr.B00704.1.p	receptor for activated C kinase 1B
Eucgr.B00711.1.p	B-S glucosidase 44
Eucgr.B00712.1.p	B-S glucosidase 44
Eucgr.B00732.1.p	Protein kinase superfamily protein
Eucgr.B00825.1.p	Pathogenesis-related thaumatin superfamily protein
Eucgr.B00852.4.p	ketose-bisphosphate aldolase class-II family protein
Eucgr.B00853.1.p	Galactose mutarotase-like superfamily protein
Eucgr.B00856.1.p	emp24/gp25L/p24 family/GOLD family protein
Eucgr.B00859.9.p	NAD(P)-linked oxidoreductase superfamily protein
Eucgr.B00859.7.p	NAD(P)-linked oxidoreductase superfamily protein
Eucgr.B00874.2.p	RmlC-like cupins superfamily protein
Eucgr.B00944.1.p	Ribosomal protein S3Ae
Eucgr.B00991.1.p	Survival protein SurE-like phosphatase/nucleotidase
Eucgr.B00995.1.p	photosystem I subunit D-2
Eucgr.B01001.1.p	peroxiredoxin IIF
Eucgr.B01003.1.p	pfkB-like carbohydrate kinase family protein
Eucgr.B01003.3.p	Aluminium induced protein with YGL and LRDR motifs
Eucgr.B01011.2.p	CBS domain-containing protein with a domain of unknown function (DUF21)
Eucgr.B01030.1.p	alpha/beta-Hydrolases superfamily protein
Eucgr.B01087.1.p	alpha/beta-Hydrolases superfamily protein
Eucgr.B01088.1.p	alpha/beta-Hydrolases superfamily protein
Eucgr.L00600.1.p	glutamine synthetase 2
Eucgr.B01112.1.p	methionine sulfoxide reductase B 2
Eucgr.B01122.4.p	-
Eucgr.B01123.1.p	acyl carrier protein 3
Eucgr.B01147.2.p	NAD(P)-binding Rossmann-fold superfamily protein
Eucgr.B01152.1.p	cullin 1
Eucgr.B01156.4.p	-
Eucgr.B01162.1.p	protein arginine methyltransferase 4B
Eucgr.B01163.2.p	phytochrome A
Eucgr.B01189.1.p	Transducin/WD40 repeat-like superfamily protein
Eucgr.B01217.1.p	Alpha-1,4-glucan-protein synthase family protein
Eucgr.B01262.2.p	Dynamin related protein 4C
Eucgr.B01266.3.p	Dynamin related protein 4C
Eucgr.B01285.2.p	Cystathionine beta-synthase (CBS) family protein
Eucgr.B01308.3.p	zinc finger protein 1
Eucgr.B01318.1.p	ARM repeat superfamily protein
Eucgr.B01356.2.p	LUC7 related protein
Eucgr.B01361.1.p	calreticulin 3
Eucgr.B01628.1.p	2-phosphoglycolate phosphatase 1
Eucgr.B01380.1.p	RNA binding (RRM/RBD/RNP motifs) family protein
Eucgr.B01389.1.p	Tetratricopeptide repeat (TPR)-like superfamily protein
Eucgr.B01391.1.p	HXXXD-type acyl-transferase family protein
Eucgr.B01402.1.p	Zinc-binding dehydrogenase family protein
Eucgr.B01407.2.p	LETM1-like protein
Eucgr.B01418.1.p	beta glucosidase 42
Eucgr.B01428.3.p	mitochondrial acyl carrier protein 2
Eucgr.B01429.2.p	S-adenosyl-L-methionine-dependent methyltransferases superfamily protein
Eucgr.B01439.1.p	NAD(P)-linked oxidoreductase superfamily protein
Eucgr.B01442.1.p	NAD(P)-linked oxidoreductase superfamily protein
Eucgr.B01443.1.p	BET1P/SFT1P-like protein 14A
Eucgr.B01448.1.p	IND1(iron-sulfur protein required for NADH dehydrogenase)-like
Eucgr.B01450.1.p	Structural maintenance of chromosomes (SMC) family protein
Eucgr.B01451.1.p	vacuolar protein sorting-associated protein 2.3
Eucgr.B01453.1.p	cell division cycle 5
Eucgr.B01464.1.p	Tetratricopeptide repeat (TPR)-like superfamily protein
Eucgr.B01475.2.p	acyl-CoA dehydrogenase-related
Eucgr.B01498.1.p	alpha/beta-Hydrolases superfamily protein
Eucgr.B01499.1.p	alpha/beta-Hydrolases superfamily protein
Eucgr.B01517.1.p	xyloglucan endotransglycosylase 6
Eucgr.B01526.3.p	eukaryotic translation initiation factor 2 gamma subunit
Eucgr.B01550.2.p	Ribosomal L22e protein family
Eucgr.B01559.1.p	Nucleotidylyl transferase superfamily protein
Eucgr.B01570.1.p	eukaryotic translation initiation factor 2
Eucgr.B01574.2.p	Ribosomal protein S24e family protein
Eucgr.B01578.1.p	O-acetylserine (thiol) lyase (OAS-TL) isoform A1
Eucgr.B01579.1.p	-
Eucgr.B01579.4.p	copper/zinc superoxide dismutase 1
Eucgr.B01596.1.p	Calcium-dependent phospholipid-binding Copine family protein
Eucgr.B01599.2.p	Pyridoxal phosphate (PLP)-dependent transferases superfamily protein
Eucgr.B01600.2.p	Saposin-like aspartyl protease family protein
Eucgr.B01698.1.p	ribosomal protein L18
Eucgr.B01718.1.p	Dormancy/auxin associated family protein
Eucgr.B01724.1.p	Transducin/WD40 repeat-like superfamily protein
Eucgr.B01742.1.p	soybean gene regulated by cold-2
Eucgr.B01760.1.p	acyl-CoA binding protein 4
Eucgr.B01774.1.p	C2H2 and C2HC zinc fingers superfamily protein
Eucgr.B01818.1.p	MIRO-related GTP-ase 1
Eucgr.B01820.1.p	amidase 1
Eucgr.B01908.2.p	amidase 1
Eucgr.B01910.2.p	D-aminoacid aminotransferase-like PLP-dependent enzymes superfamily protein
Eucgr.H04516.4.p	tRNA synthetase beta subunit family protein
Eucgr.B01921.1.p	Calcium-dependent phospholipid-binding Copine family protein
Eucgr.B01929.1.p	TOPLESS-related 3
Eucgr.B01931.1.p	importin alpha isoform 1
Eucgr.B01936.1.p	Protein of unknown function (DUF1000)
Eucgr.B01990.4.p	GDP-D-mannose 3\',5\'-epimerase
Eucgr.B01994.1.p	RNA polymerase II transcription mediators
Eucgr.B01996.1.p	AT hook motif DNA-binding family protein
Eucgr.B02001.2.p	Calcium-binding EF-hand family protein
Eucgr.B02012.1.p	photosystem I subunit E-2
Eucgr.B02033.2.p	non-photochemical quenching 1
Eucgr.B02075.1.p	Translation elongation factor EF1B/ribosomal protein S6 family protein
Eucgr.B02080.1.p	heat stable protein 1
Eucgr.B02113.2.p	heat stable protein 1
Eucgr.B02118.1.p	NAD(P)-binding Rossmann-fold superfamily protein
Eucgr.B02119.1.p	Thioredoxin superfamily protein
Eucgr.B02133.1.p	ubiquitin-activating enzyme 1
Eucgr.L02398.2.p	-
Eucgr.B02150.2.p	Pleckstrin homology (PH) domain superfamily protein
Eucgr.B02424.1.p	cyclophilin 5
Eucgr.B02162.1.p	non-specific phospholipase C1
Eucgr.B02180.3.p	villin-like 1
Eucgr.B02192.1.p	Glycosyl hydrolase family protein
Eucgr.L03134.1.p	alpha-glucan phosphorylase 2
Eucgr.B02212.5.p	-
Eucgr.B02212.3.p	tubulin beta 8
Eucgr.B02222.1.p	Glycosyl hydrolase family protein
Eucgr.B02223.3.p	Adenine nucleotide alpha hydrolases-like superfamily protein
Eucgr.B02226.1.p	type one serine/threonine protein phosphatase 2
Eucgr.B02227.1.p	plastid transcriptionally active 16
Eucgr.B02236.4.p	rubisco activase
Eucgr.J01890.1.p	translocon at the outer envelope membrane of chloroplasts 75-III
Eucgr.B02252.1.p	pumilio 2
Eucgr.B02259.2.p	FTSH protease 10
Eucgr.B02260.1.p	OSBP(oxysterol binding protein)-related protein 3C
Eucgr.B02276.1.p	Protein kinase superfamily protein
Eucgr.B02278.2.p	HSP20-like chaperones superfamily protein
Eucgr.B02283.1.p	RNA-binding (RRM/RBD/RNP motifs) family protein
Eucgr.B02285.1.p	endoribonucleases
Eucgr.B02287.1.p	endomembrane-type CA-ATPase 4
Eucgr.B02294.2.p	Embryo-specific protein 3, (ATS3)
Eucgr.B02302.3.p	Polyketide synthase, enoylreductase family protein
Eucgr.B02306.1.p	ascorbate peroxidase 1
Eucgr.B02310.1.p	ROP interactive partner 5
Eucgr.B02312.1.p	tetraspanin3
Eucgr.B02314.2.p	GTP binding Elongation factor Tu family protein
Eucgr.B02323.1.p	DNA-binding protein with MIZ/SP-RING zinc finger, PHD-finger and SAP domain
Eucgr.B02352.1.p	isovaleryl-CoA-dehydrogenase
Eucgr.B02363.3.p	pyridoxine biosynthesis 2
Eucgr.B02376.1.p	geminivirus rep interacting kinase 2
Eucgr.B02389.3.p	4-hydroxy-3-methylbut-2-enyl diphosphate synthase
Eucgr.B02431.1.p	PDI-like 1-4
Eucgr.B02437.1.p	SIT4 phosphatase-associated family protein
Eucgr.B02444.1.p	chaperonin-60alpha
Eucgr.B02456.2.p	MLP-like protein 423
Eucgr.B02460.3.p	NAD(P)-linked oxidoreductase superfamily protein
Eucgr.B02462.1.p	Leucine-rich repeat protein kinase family protein
Eucgr.B02473.1.p	Actin cross-linking protein
Eucgr.B02478.3.p	glycine-rich protein
Eucgr.B02479.2.p	probable small nuclear ribonucleoprotein G
Eucgr.B02489.1.p	KH domain-containing protein / zinc finger (CCCH type) family protein
Eucgr.B02491.1.p	NAD(P)-binding Rossmann-fold superfamily protein
Eucgr.B02495.1.p	Sec23/Sec24 protein transport family protein
Eucgr.B02496.1.p	Emsy N Terminus (ENT)/ plant Tudor-like domains-containing protein
Eucgr.L02985.1.p	-
Eucgr.B02505.2.p	10-formyltetrahydrofolate synthetase
Eucgr.B02532.2.p	Protein prenylyltransferase superfamily protein
Eucgr.L01912.1.p	low-molecular-weight cysteine-rich 69
Eucgr.B02546.1.p	UBX domain-containing protein
Eucgr.B02568.1.p	microtubule-associated proteins 70-2
Eucgr.B02576.1.p	UDP-Glycosyltransferase / trehalose-phosphatase family protein
Eucgr.B02585.2.p	caffeoyl-CoA 3-O-methyltransferase
Eucgr.B02587.1.p	Protein of unknown function (DUF1712)
Eucgr.B02588.2.p	THO2
Eucgr.B02591.2.p	transmembrane kinase 1
Eucgr.B02592.5.p	NAD(P)-linked oxidoreductase superfamily protein
Eucgr.B02594.1.p	NAD(P)-linked oxidoreductase superfamily protein
Eucgr.B02599.4.p	uracil phosphoribosyltransferase
Eucgr.B02600.1.p	prenylated RAB acceptor 1.A3
Eucgr.L01210.1.p	glyoxal oxidase-related protein
Eucgr.B02610.1.p	Adenine nucleotide alpha hydrolases-like superfamily protein
Eucgr.B02617.1.p	UDP-glucosyl transferase 85A2
Eucgr.B02620.1.p	Protein kinase protein with tetratricopeptide repeat domain
Eucgr.B02622.1.p	high cyclic electron flow 1
Eucgr.B02673.1.p	chaperone protein dnaJ-related
Eucgr.B02686.1.p	RING/U-box superfamily protein
Eucgr.B02687.1.p	acetyl Co-enzyme a carboxylase carboxyltransferase alpha subunit
Eucgr.B02693.1.p	Disease resistance-responsive (dirigent-like protein) family protein
Eucgr.B02697.2.p	glutathione S-transferase TAU 19
Eucgr.B02699.1.p	defective in exine formation protein (DEX1)
Eucgr.B02711.1.p	DNAJ heat shock family protein
Eucgr.B02712.1.p	Octicosapeptide/Phox/Bem1p family protein
Eucgr.B02718.2.p	Aldolase superfamily protein
Eucgr.B02720.2.p	ATP synthase alpha/beta family protein
Eucgr.B02726.1.p	FAD/NAD(P)-binding oxidoreductase
Eucgr.B02732.1.p	Endosomal targeting BRO1-like domain-containing protein
Eucgr.B02744.1.p	ABC-2 type transporter family protein
Eucgr.B02747.1.p	GroES-like family protein
Eucgr.B02755.1.p	MLP-like protein 28
Eucgr.B02761.2.p	ENTH/ANTH/VHS superfamily protein
Eucgr.B02762.1.p	Phosphoglucomutase/phosphomannomutase family protein
Eucgr.B02769.1.p	-
Eucgr.B02775.1.p	triglyceride lipases;triglyceride lipases
Eucgr.B02780.1.p	Metallo-hydrolase/oxidoreductase superfamily protein
Eucgr.B02781.3.p	Cysteinyl-tRNA synthetase, class Ia family protein
Eucgr.B02802.1.p	glutamine-tRNA ligase, putative / glutaminyl-tRNA synthetase, putative / GlnRS, putative
Eucgr.B02854.1.p	Adenine nucleotide alpha hydrolases-like superfamily protein
Eucgr.B02864.1.p	Adenine nucleotide alpha hydrolases-like superfamily protein
Eucgr.B02878.1.p	Rad23 UV excision repair protein family
Eucgr.B02879.1.p	protein phosphatase 2A subunit A2
Eucgr.B02881.1.p	phosphoenolpyruvate carboxylase 4
Eucgr.B02893.1.p	-
Eucgr.B02909.1.p	ARM repeat superfamily protein
Eucgr.B02928.1.p	Protein of unknown function (DUF1262)
Eucgr.B02940.3.p	-
Eucgr.B02942.2.p	Chaperone protein htpG family protein
Eucgr.B02952.1.p	6-phosphogluconolactonase 1
Eucgr.B02965.1.p	SPIRAL1-like2
Eucgr.B02995.1.p	ABI five binding protein 2
Eucgr.B03002.1.p	Protein of unknown function, DUF647
Eucgr.B03004.1.p	SPFH/Band 7/PHB domain-containing membrane-associated protein family
Eucgr.B03008.1.p	plasmodesmata callose-binding protein 3
Eucgr.B03010.2.p	Tetratricopeptide repeat (TPR)-like superfamily protein
Eucgr.B03019.1.p	Cobalamin biosynthesis CobW-like protein
Eucgr.B03031.1.p	Glycosyl transferase, family 35
Eucgr.B03067.1.p	Purple acid phosphatases superfamily protein
Eucgr.B03068.2.p	Remorin family protein
Eucgr.B03078.2.p	nodulin-related protein 1
Eucgr.B03079.1.p	appr-1-p processing enzyme family protein
Eucgr.B03092.2.p	WRKY DNA-binding protein 4
Eucgr.B03110.1.p	non-ATPase subunit 9
Eucgr.B03143.1.p	sec7 domain-containing protein
Eucgr.B03146.1.p	Vesicle transport v-SNARE family protein
Eucgr.B03147.1.p	VH1-interacting kinase
Eucgr.B03151.3.p	TBP-associated factor II 15
Eucgr.B03154.1.p	Translation elongation factor EF1B/ribosomal protein S6 family protein
Eucgr.B03157.1.p	HXXXD-type acyl-transferase family protein
Eucgr.B03160.1.p	Leucine-rich repeat protein kinase family protein
Eucgr.B03163.2.p	beta-ketoacyl reductase 1
Eucgr.B03166.5.p	TCP-1/cpn60 chaperonin family protein
Eucgr.B03168.1.p	-
Eucgr.B03175.1.p	Cellulase (glycosyl hydrolase family 5) protein
Eucgr.B03178.1.p	eukaryotic translation initiation factor 4B1
Eucgr.B03179.6.p	plant intracellular ras group-related LRR 3
Eucgr.B03189.1.p	Ribosomal protein L18e/L15 superfamily protein
Eucgr.B03195.1.p	Clathrin adaptor complexes medium subunit family protein
Eucgr.B03196.1.p	ATP-citrate lyase A-1
Eucgr.B03197.1.p	pantothenate kinase 2
Eucgr.B03199.1.p	beta carbonic anhydrase 4
Eucgr.B03202.2.p	aldehyde dehydrogenase 2B7
Eucgr.B03218.1.p	Threonyl-tRNA synthetase
Eucgr.B03225.1.p	RNI-like superfamily protein
Eucgr.B03231.1.p	pyruvate dehydrogenase complex E1 alpha subunit
Eucgr.B03234.1.p	-
Eucgr.B03239.1.p	NADH-ubiquinone oxidoreductase B8 subunit, putative
Eucgr.B03241.1.p	ubiquiting-conjugating enzyme 2
Eucgr.B03243.1.p	Ribosomal protein L34e superfamily protein
Eucgr.B03270.2.p	semialdehyde dehydrogenase family protein
Eucgr.B03282.1.p	Protein phosphatase 2A regulatory B subunit family protein
Eucgr.B03289.1.p	SRP72 RNA-binding domain
Eucgr.C01913.1.p	NAD(P)-binding Rossmann-fold superfamily protein
Eucgr.B03301.1.p	nuclear transport factor 2B
Eucgr.B03307.3.p	glucose-6-phosphate dehydrogenase 2
Eucgr.B03313.2.p	TEOSINTE BRANCHED 1, cycloidea, PCF (TCP)-domain family protein 20
Eucgr.B03320.1.p	catalytics;hydrolases
Eucgr.B03349.2.p	GYF domain-containing protein
Eucgr.B03357.1.p	Homeodomain-like superfamily protein
Eucgr.B03367.1.p	-
Eucgr.B03379.1.p	calnexin 1
Eucgr.B03410.1.p	Ribosomal protein L16p/L10e family protein
Eucgr.B03411.2.p	Protein of unknown function (DUF1350)
Eucgr.B03414.2.p	Pyruvate kinase family protein
Eucgr.B03433.1.p	TCP-1/cpn60 chaperonin family protein
Eucgr.B03437.1.p	Mitochondrial substrate carrier family protein
Eucgr.B03453.1.p	tubulin alpha-3
Eucgr.B03455.2.p	protein phosphatase 2A-3
Eucgr.B03460.3.p	P-loop containing nucleoside triphosphate hydrolases superfamily protein
Eucgr.B03507.2.p	glucan synthase-like 10
Eucgr.B03528.1.p	Putative glycosyl hydrolase of unknown function (DUF1680)
Eucgr.B03529.1.p	Putative glycosyl hydrolase of unknown function (DUF1680)
Eucgr.B03530.3.p	sulfite reductase
Eucgr.B03531.1.p	Photosystem II 5 kD protein
Eucgr.B03553.1.p	NAD(P)-binding Rossmann-fold superfamily protein
Eucgr.B03557.1.p	ARM repeat superfamily protein
Eucgr.B03570.2.p	alanine:glyoxylate aminotransferase
Eucgr.B03574.2.p	chaperonin 10
Eucgr.B03577.1.p	transferases;nucleotidyltransferases
Eucgr.B03586.1.p	chloroplastic NIFS-like cysteine desulfurase
Eucgr.B03593.2.p	20S proteasome alpha subunit G1
Eucgr.B03603.1.p	proteasome family protein
Eucgr.B03604.1.p	Argonaute family protein
Eucgr.B03620.3.p	Pyridine nucleotide-disulphide oxidoreductase family protein
Eucgr.B03621.1.p	NADH:cytochrome B5 reductase 1
Eucgr.B03640.2.p	alpha/beta-Hydrolases superfamily protein
Eucgr.J02055.1.p	ubiquitin-specific protease 12
Eucgr.B03672.1.p	strictosidine synthase-like 3
Eucgr.B03677.1.p	methyl-CPG-binding domain 11
Eucgr.B03691.1.p	BRI1 suppressor 1 (BSU1)-like 2
Eucgr.B03692.2.p	-
Eucgr.B03696.1.p	Protein of unknown function (DUF1022)
Eucgr.B03713.1.p	vesicle-associated membrane protein 714
Eucgr.B03720.1.p	sec23/sec24 transport family protein
Eucgr.K01630.3.p	Ribosomal protein L1p/L10e family
Eucgr.B03754.1.p	alpha/beta-Hydrolases superfamily protein
Eucgr.B03758.3.p	AAA-type ATPase family protein
Eucgr.B03759.1.p	UDP-D-apiose/UDP-D-xylose synthase 2
Eucgr.B03771.1.p	Argonaute family protein
Eucgr.B03772.4.p	vacuolar protein sorting 41
Eucgr.B03780.3.p	serine carboxypeptidase-like 51
Eucgr.J00625.1.p	copper/zinc superoxide dismutase 2
Eucgr.B03789.1.p	Regulator of chromosome condensation (RCC1) family protein
Eucgr.B03792.2.p	AMP-dependent synthetase and ligase family protein
Eucgr.B03798.1.p	Adaptor protein complex AP-1, gamma subunit
Eucgr.B03800.2.p	UDP-Glycosyltransferase superfamily protein
Eucgr.B03802.1.p	Tetratricopeptide repeat (TPR)-like superfamily protein
Eucgr.B03803.1.p	sorting nexin 2B
Eucgr.B03812.1.p	translocon at the inner envelope membrane of chloroplasts 110
Eucgr.B03815.1.p	regulatory particle triple-A ATPase 3
Eucgr.B03829.1.p	Protein kinase superfamily protein
Eucgr.B03833.3.p	regulatory particle non-ATPase 13
Eucgr.B03845.1.p	RNA helicase, ATP-dependent, SK12/DOB1 protein
Eucgr.B03850.2.p	-
Eucgr.B03866.1.p	choline monooxygenase, putative (CMO-like)
Eucgr.B03874.1.p	autoinhibited Ca2+ -ATPase, isoform 8
Eucgr.B03902.1.p	autoinhibited Ca(2+)-ATPase 10
Eucgr.B03909.1.p	Tetratricopeptide repeat (TPR)-like superfamily protein
Eucgr.B03911.1.p	villin 4
Eucgr.B03914.1.p	Galactose mutarotase-like superfamily protein
Eucgr.J02067.1.p	H(+)-ATPase 2
Eucgr.B03930.2.p	lysyl-tRNA synthetase 1
Eucgr.B03935.1.p	hydroxymethylbilane synthase
Eucgr.B03943.1.p	serine carboxypeptidase-like 19
Eucgr.B03952.2.p	P450 reductase 2
Eucgr.B03997.1.p	voltage dependent anion channel 4
Eucgr.B04004.1.p	Calmodulin-binding protein
Eucgr.B04005.1.p	FGGY family of carbohydrate kinase
Eucgr.B04013.1.p	diacylglycerol kinase 4
Eucgr.B04032.1.p	HAD-superfamily hydrolase, subfamily IG, 5\'-nucleotidase
Eucgr.C00057.2.p	Cellulose synthase family protein
Eucgr.C00062.2.p	MIF4G domain-containing protein / MA3 domain-containing protein
Eucgr.C00066.1.p	MIF4G domain-containing protein / MA3 domain-containing protein
Eucgr.C00068.1.p	-
Eucgr.C00087.1.p	Cytosol aminopeptidase family protein
Eucgr.C00094.3.p	eukaryotic elongation factor 5A-1
Eucgr.C00095.1.p	Transport protein particle (TRAPP) component
Eucgr.C00110.2.p	SNARE-like superfamily protein
Eucgr.C00137.2.p	temperature-induced lipocalin
Eucgr.C00138.1.p	Calcineurin-like metallo-phosphoesterase superfamily protein
Eucgr.C00140.1.p	adenylate kinase family protein
Eucgr.C00141.1.p	KNOTTED1-like homeobox gene 3
Eucgr.C00142.1.p	Protein kinase superfamily protein with octicosapeptide/Phox/Bem1p domain
Eucgr.C00147.1.p	Octicosapeptide/Phox/Bem1p (PB1) domain-containing protein / tetratricopeptide repeat (TPR)-containing protein
Eucgr.C00154.1.p	Regulator of chromosome condensation (RCC1) family protein
Eucgr.C00165.2.p	hexokinase 2
Eucgr.C00185.1.p	purple acid phosphatase 6
Eucgr.C00188.1.p	profilin 3
Eucgr.C00196.1.p	phosphofructokinase 3
Eucgr.C00229.1.p	KH domain-containing protein
Eucgr.C00246.4.p	ENTH/VHS family protein
Eucgr.C00247.2.p	3\'-5\' exonuclease domain-containing protein / K homology domain-containing protein / KH domain-containing protein
Eucgr.C00248.1.p	-
Eucgr.C00256.1.p	NADH-ubiquinone oxidoreductase 20 kDa subunit, mitochondrial
Eucgr.C00481.1.p	Protein phosphatase 2A, regulatory subunit PR55
Eucgr.C00345.1.p	glycine decarboxylase P-protein 1
Eucgr.C00350.1.p	Translation initiation factor SUI1 family protein
Eucgr.C00362.2.p	sulfoquinovosyldiacylglycerol 1
Eucgr.C00369.1.p	17.6 kDa class II heat shock protein
Eucgr.C00370.1.p	17.6 kDa class II heat shock protein
Eucgr.C00382.1.p	Nitrilase/cyanide hydratase and apolipoprotein N-acyltransferase family protein
Eucgr.C00416.6.p	CTC-interacting domain 7
Eucgr.C00434.4.p	Ankyrin repeat family protein
Eucgr.C00436.2.p	HOPM interactor 7
Eucgr.C00552.1.p	sec34-like family protein
Eucgr.C00559.1.p	ARID/BRIGHT DNA-binding domain-containing protein
Eucgr.C00583.2.p	sucrose synthase 4
Eucgr.C00615.1.p	Thioredoxin superfamily protein
Eucgr.C00617.1.p	oligouridylate binding protein 1B
Eucgr.C00625.1.p	-
Eucgr.C00627.2.p	inter-alpha-trypsin inhibitor heavy chain-related
Eucgr.C00628.1.p	NagB/RpiA/CoA transferase-like superfamily protein
Eucgr.C00632.2.p	RING-box 1
Eucgr.C00638.1.p	aleurain-like protease
Eucgr.C00639.3.p	oxophytodienoate-reductase 3
Eucgr.C00646.1.p	SNF7 family protein
Eucgr.C00657.1.p	Pyridoxal-5\'-phosphate-dependent enzyme family protein
Eucgr.C00658.2.p	MAP kinase kinase 2
Eucgr.C00678.1.p	myristoyl-CoA:protein N-myristoyltransferase
Eucgr.C00684.1.p	alpha/beta-Hydrolases superfamily protein
Eucgr.C00706.1.p	alpha/beta-Hydrolases superfamily protein
Eucgr.C03560.2.p	CwfJ-like family protein / zinc finger (CCCH-type) family protein
Eucgr.C00743.2.p	serine acetyltransferase 1;1
Eucgr.C00754.1.p	Ribosomal protein L31e family protein
Eucgr.C00756.1.p	Class II aminoacyl-tRNA and biotin synthetases superfamily protein
Eucgr.C00763.2.p	SNF7 family protein
Eucgr.C00764.1.p	phosphofructokinase 3
Eucgr.C00769.1.p	profilin 2
Eucgr.C00774.1.p	6-phosphogluconate dehydrogenase family protein
Eucgr.C00784.3.p	NADP-malic enzyme 3
Eucgr.C00788.3.p	Ras-related small GTP-binding family protein
Eucgr.C00792.2.p	NSP (nuclear shuttle protein)-interacting GTPase
Eucgr.C00793.1.p	ATP-dependent caseinolytic (Clp) protease/crotonase family protein
Eucgr.C00801.4.p	Leucine-rich repeat protein kinase family protein
Eucgr.C00803.1.p	RAN GTPase 3
Eucgr.C00820.1.p	alpha/beta-Hydrolases superfamily protein
Eucgr.C00837.1.p	FAD/NAD(P)-binding oxidoreductase
Eucgr.C00846.1.p	Ribosomal protein L7Ae/L30e/S12e/Gadd45 family protein
Eucgr.C00849.5.p	-
Eucgr.C00866.2.p	HEAT SHOCK PROTEIN 81.4
Eucgr.C00875.3.p	NAD(P)-binding Rossmann-fold superfamily protein
Eucgr.C00879.2.p	tetraspanin8
Eucgr.C00887.2.p	Enoyl-CoA hydratase/isomerase family
Eucgr.C00914.2.p	CDK-activating kinase 1AT
Eucgr.C00931.1.p	heat shock protein 70 (Hsp 70) family protein
Eucgr.C00933.1.p	elongation factor Ts family protein
Eucgr.C00934.2.p	2-oxoglutarate (2OG) and Fe(II)-dependent oxygenase superfamily protein
Eucgr.C00956.1.p	WUS-interacting protein 2
Eucgr.C00962.1.p	RabGAP/TBC domain-containing protein
Eucgr.C00995.1.p	BED zinc finger ;hAT family dimerisation domain
Eucgr.C01003.3.p	BED zinc finger ;hAT family dimerisation domain
Eucgr.C01048.1.p	26S proteasome regulatory subunit, putative (RPN5)
Eucgr.C01068.1.p	adaptin family protein
Eucgr.C01076.1.p	-
Eucgr.C01100.1.p	La protein 1
Eucgr.C01113.1.p	aspartate aminotransferase 3
Eucgr.C01119.5.p	ENTH/VHS/GAT family protein
Eucgr.C01134.2.p	aldehyde dehydrogenase 11A3
Eucgr.C01159.1.p	aberrant lateral root formation 4
Eucgr.C01174.2.p	neurochondrin family protein
Eucgr.C01179.1.p	sucrose phosphate synthase 1F
Eucgr.C01236.1.p	phospholipase D alpha 1
Eucgr.C01243.1.p	DEAD/DEAH box RNA helicase family protein
Eucgr.C01261.1.p	RmlC-like cupins superfamily protein
Eucgr.C01269.1.p	plant natriuretic peptide A
Eucgr.C01277.1.p	SPOC domain / Transcription elongation factor S-II protein
Eucgr.C01279.1.p	CTC-interacting domain 6
Eucgr.C01317.1.p	NAD(P)-binding Rossmann-fold superfamily protein
Eucgr.C01368.3.p	HOPW1-1-interacting 2
Eucgr.C01375.1.p	HOPW1-1-interacting 2
Eucgr.C01383.1.p	Protein phosphatase 2C family protein
Eucgr.C01493.1.p	UDP-glucosyl transferase 88A1
Eucgr.C01514.1.p	UDP-glucosyl transferase 88A1
Eucgr.C01579.1.p	armadillo repeat only 4
Eucgr.C01583.2.p	FH interacting protein 1
Eucgr.C01584.1.p	aldehyde dehydrogenase 11A3
Eucgr.C01585.2.p	Disease resistance protein (TIR-NBS-LRR class) family
Eucgr.C01589.1.p	H(+)-ATPase 5
Eucgr.C01646.2.p	COP9 signalosome 5A
Eucgr.C01685.1.p	selenium binding
Eucgr.C01702.1.p	Disease resistance protein (TIR-NBS-LRR class) family
Eucgr.C01715.1.p	DNA repair ATPase-related
Eucgr.C01746.1.p	arabinose kinase
Eucgr.C01749.2.p	N-terminal nucleophile aminohydrolases (Ntn hydrolases) superfamily protein
Eucgr.C01763.1.p	N-acetyl-l-glutamate kinase
Eucgr.C02813.2.p	O-Glycosyl hydrolases family 17 protein
Eucgr.C01794.2.p	chaperone binding;ATPase activators
Eucgr.C01815.1.p	-
Eucgr.C01818.1.p	O-Glycosyl hydrolases family 17 protein
Eucgr.C01875.1.p	starch synthase 4
Eucgr.C01878.1.p	FKBP-like peptidyl-prolyl cis-trans isomerase family protein
Eucgr.C01879.1.p	acetyl Co-enzyme a carboxylase biotin carboxylase subunit
Eucgr.C01895.5.p	serine carboxypeptidase-like 6
Eucgr.C01903.1.p	isoamylase 1
Eucgr.C01905.1.p	RNA-binding KH domain-containing protein
Eucgr.C01931.1.p	autoinhibited Ca(2+)-ATPase 10
Eucgr.C01947.2.p	PA-domain containing subtilase family protein
Eucgr.C02081.1.p	PDI-like 5-2
Eucgr.C02092.1.p	RmlC-like cupins superfamily protein
Eucgr.C02093.1.p	4-coumarate:CoA ligase 1
Eucgr.C02102.1.p	-
Eucgr.C02111.1.p	Replication protein A, subunit RPA32
Eucgr.C02115.1.p	serine carboxypeptidase-like 18
Eucgr.C02132.2.p	Transducin/WD40 repeat-like superfamily protein
Eucgr.C02133.1.p	Peroxidase superfamily protein
Eucgr.C02143.1.p	phenylalanyl-tRNA synthetase class IIc family protein
Eucgr.C02145.1.p	BNR/Asp-box repeat family protein
Eucgr.C02152.2.p	26S proteasome regulatory subunit, putative
Eucgr.C02153.1.p	Uncharacterised BCR, YbaB family COG0718
Eucgr.C02156.3.p	Ubiquitin-like superfamily protein
Eucgr.C02159.1.p	serine carboxypeptidase-like 29
Eucgr.C02176.3.p	WRKY DNA-binding protein 32
Eucgr.C02177.2.p	aldehyde dehydrogenase 11A3
Eucgr.C02185.1.p	Protein phosphatase 2C family protein
Eucgr.C02189.3.p	Endomembrane protein 70 protein family
Eucgr.C02207.1.p	ATP-dependent caseinolytic (Clp) protease/crotonase family protein
Eucgr.C02215.1.p	stromal cell-derived factor 2-like protein precursor
Eucgr.C02222.1.p	casein lytic proteinase B4
Eucgr.C02238.1.p	aspartate aminotransferase 5
Eucgr.C02258.1.p	aspartate aminotransferase 5
Eucgr.C02284.2.p	TRS120
Eucgr.C02307.1.p	KNOTTED1-like homeobox gene 3
Eucgr.C02332.1.p	Nucleic acid-binding, OB-fold-like protein
Eucgr.C02352.2.p	-
Eucgr.C02353.2.p	Octicosapeptide/Phox/Bem1p (PB1) domain-containing protein / tetratricopeptide repeat (TPR)-containing protein
Eucgr.C02389.1.p	vesicle-associated membrane protein 713
Eucgr.C02393.1.p	ATPase, F0 complex, subunit B/B\', bacterial/chloroplast
Eucgr.K00182.1.p	Leucine-rich repeat transmembrane protein kinase
Eucgr.C02440.3.p	epsin N-terminal homology (ENTH) domain-containing protein / clathrin assembly protein-related
Eucgr.L00694.1.p	DEAD/DEAH box RNA helicase family protein
Eucgr.C02492.2.p	Cytochrome bd ubiquinol oxidase, 14kDa subunit
Eucgr.C02498.1.p	LisH dimerisation motif;WD40/YVTN repeat-like-containing domain
Eucgr.C02509.2.p	RNA polymerase I-associated factor PAF67
Eucgr.C02514.1.p	D-aminoacid aminotransferase-like PLP-dependent enzymes superfamily protein
Eucgr.C02613.1.p	catalytics
Eucgr.C02545.1.p	Polyketide cyclase/dehydrase and lipid transport superfamily protein
Eucgr.C02594.1.p	Polyketide cyclase/dehydrase and lipid transport superfamily protein
Eucgr.C02603.5.p	phosphofructokinase 7
Eucgr.C02604.1.p	alpha-vacuolar processing enzyme
Eucgr.C02663.1.p	KH domain-containing protein
Eucgr.C02666.1.p	-
Eucgr.C02720.2.p	glycine decarboxylase P-protein 1
Eucgr.C02721.1.p	AGC (cAMP-dependent, cGMP-dependent and protein kinase C) kinase family protein
Eucgr.C02726.1.p	homology to ABI1
Eucgr.C02727.3.p	Guanylate-binding family protein
Eucgr.C02730.2.p	aminopeptidase M1
Eucgr.C02731.1.p	Protein of unknown function (DUF1350)
Eucgr.C02736.1.p	O-Glycosyl hydrolases family 17 protein
Eucgr.C02758.2.p	lysine-ketoglutarate reductase/saccharopine dehydrogenase bifunctional enzyme
Eucgr.C02765.1.p	sucrose synthase 4
Eucgr.C02767.1.p	sucrose synthase 4
Eucgr.C02768.1.p	aconitase 1
Eucgr.C02784.1.p	fatty acid biosynthesis 1
Eucgr.C02838.8.p	chaperonin 20
Eucgr.C02897.2.p	-
Eucgr.C02899.2.p	tubulin-tyrosine ligases;tubulin-tyrosine ligases
Eucgr.C02905.1.p	Myosin family protein with Dil domain
Eucgr.C02950.1.p	Transducin/WD40 repeat-like superfamily protein
Eucgr.C02952.1.p	homolog of CFIM-25
Eucgr.C02986.2.p	eukaryotic translation initiation factor 4A1
Eucgr.C03004.2.p	nucleosome assembly protein 1;3
Eucgr.C03020.1.p	germin 3
Eucgr.C03044.1.p	ribulose-bisphosphate carboxylases
Eucgr.C03047.1.p	Stress responsive alpha-beta barrel domain protein
Eucgr.C03064.1.p	Ribosomal protein S3 family protein
Eucgr.C03066.2.p	Metallopeptidase M24 family protein
Eucgr.C03068.1.p	Insulinase (Peptidase family M16) protein
Eucgr.C03069.1.p	Insulinase (Peptidase family M16) protein
Eucgr.C03178.1.p	Arginyl-tRNA synthetase, class Ic
Eucgr.C03182.1.p	Peptidase M28 family protein
Eucgr.C03183.2.p	hexokinase 1
Eucgr.C03199.1.p	Polyketide cyclase/dehydrase and lipid transport superfamily protein
Eucgr.C03204.1.p	Leucine-rich repeat (LRR) family protein
Eucgr.C03206.1.p	chromatin protein family
Eucgr.C03291.2.p	novel interactor of JAZ
Eucgr.C03295.3.p	Glyoxalase/Bleomycin resistance protein/Dioxygenase superfamily protein
Eucgr.C03305.1.p	thioredoxin-dependent peroxidase 1
Eucgr.C03329.1.p	RAB GTPase homolog G3D
Eucgr.C03507.1.p	proline extensin-like receptor kinase 1
Eucgr.C03404.3.p	aldehyde dehydrogenase 2C4
Eucgr.C03405.1.p	Alkaline-phosphatase-like family protein
Eucgr.C03406.1.p	Transducin family protein / WD-40 repeat family protein
Eucgr.C03418.1.p	ATP binding
Eucgr.C03472.4.p	ABC1 family protein
Eucgr.C03525.1.p	-
Eucgr.C03557.1.p	Eukaryotic aspartyl protease family protein
Eucgr.C03666.1.p	membrane-associated progesterone binding protein 2
Eucgr.C03689.2.p	Ribosomal protein S5/Elongation factor G/III/V family protein
Eucgr.C03704.1.p	Ubiquitin-like superfamily protein
Eucgr.C03716.2.p	epsin N-terminal homology (ENTH) domain-containing protein / clathrin assembly protein-related
Eucgr.C03720.1.p	ATP-dependent caseinolytic (Clp) protease/crotonase family protein
Eucgr.C03728.1.p	DNAJ heat shock N-terminal domain-containing protein
Eucgr.C03772.1.p	regulatory particle triple-A ATPase 6A
Eucgr.C03782.1.p	RAN GTPase 3
Eucgr.C03783.1.p	Alba DNA/RNA-binding protein
Eucgr.C03788.3.p	Protein of unknown function (DUF3414)
Eucgr.C03791.2.p	chloroplast thylakoid lumen protein
Eucgr.C03812.1.p	glucuronidase 3
Eucgr.C03821.1.p	ubiquitin-associated (UBA)/TS-N domain-containing protein
Eucgr.C03822.2.p	plasma-membrane associated cation-binding protein 1
Eucgr.C03853.3.p	Haloacid dehalogenase-like hydrolase (HAD) superfamily protein
Eucgr.C03891.1.p	thioredoxin O1
Eucgr.C03901.1.p	Protein kinase superfamily protein with octicosapeptide/Phox/Bem1p domain
Eucgr.C03953.2.p	FAD-binding Berberine family protein
Eucgr.C03989.1.p	histidinol dehydrogenase
Eucgr.C04006.1.p	GTP binding
Eucgr.C04028.1.p	root FNR 1
Eucgr.C04037.1.p	D111/G-patch domain-containing protein
Eucgr.L00628.1.p	SIT4 phosphatase-associated family protein
Eucgr.L00627.1.p	CLP protease P4
Eucgr.C04091.1.p	phenylalanyl-tRNA synthetase, putative / phenylalanine--tRNA ligase, putative
Eucgr.C04105.2.p	Early-responsive to dehydration stress protein (ERD4)
Eucgr.C04109.1.p	auxin response factor 6
Eucgr.C04134.2.p	S-adenosyl-L-homocysteine hydrolase
Eucgr.C04138.1.p	ornithine-delta-aminotransferase
Eucgr.C04160.1.p	Aldolase-type TIM barrel family protein
Eucgr.C04168.1.p	SGS domain-containing protein
Eucgr.C04193.1.p	Ribosomal protein S11 family protein
Eucgr.C04218.2.p	3-ketoacyl-acyl carrier protein synthase I
Eucgr.C04235.1.p	light-harvesting chlorophyll-protein complex II subunit B1
Eucgr.J03081.1.p	Magnesium transporter CorA-like family protein
Eucgr.C04395.2.p	phytochrome E
Eucgr.C04399.1.p	-
Eucgr.D00001.2.p	SH3 domain-containing protein
Eucgr.D00011.1.p	Protein of unknown function (DUF594)
Eucgr.D00028.1.p	trehalose-phosphatase/synthase 7
Eucgr.D00034.4.p	Sec23/Sec24 protein transport family protein
Eucgr.D00088.1.p	xylem bark cysteine peptidase 3
Eucgr.D00111.1.p	Protein of unknown function (DUF640)
Eucgr.D00127.1.p	senescence-associated gene 12
Eucgr.D00177.1.p	magnesium chelatase i2
Eucgr.D00186.1.p	nudix hydrolase homolog 15
Eucgr.D00188.1.p	Apoptosis inhibitory protein 5 (API5)
Eucgr.D00191.1.p	Guanylate-binding family protein
Eucgr.D00245.3.p	DNAJ heat shock family protein
Eucgr.D00261.1.p	Pollen Ole e 1 allergen and extensin family protein
Eucgr.D00281.1.p	Eukaryotic translation initiation factor 3 subunit 7 (eIF-3)
Eucgr.D00287.1.p	thioredoxin family protein
Eucgr.D00288.1.p	-
Eucgr.D00295.1.p	sensitive to freezing 6
Eucgr.D00305.2.p	Protein kinase superfamily protein
Eucgr.D00321.1.p	alpha-galactosidase 2
Eucgr.D00339.2.p	oxidoreductase, zinc-binding dehydrogenase family protein
Eucgr.D00342.1.p	F-box/RNI-like superfamily protein
Eucgr.D00345.2.p	PapD-like superfamily protein
Eucgr.D00347.1.p	Late embryogenesis abundant (LEA) hydroxyproline-rich glycoprotein family
Eucgr.D00380.1.p	photosystem II subunit Q-2
Eucgr.D00465.1.p	Aldolase-type TIM barrel family protein
Eucgr.D00483.2.p	NAD(P)-binding Rossmann-fold superfamily protein
Eucgr.D00484.1.p	phosphofructokinase 2
Eucgr.D00487.1.p	RAB GTPase homolog B1C
Eucgr.D00494.1.p	myb-like HTH transcriptional regulator family protein
Eucgr.D00551.1.p	gamma-soluble NSF attachment protein
Eucgr.D00552.1.p	Haloacid dehalogenase-like hydrolase (HAD) superfamily protein
Eucgr.D00571.1.p	ZPR1 zinc-finger domain protein
Eucgr.D00590.1.p	Glutathione S-transferase family protein
Eucgr.D00597.1.p	Protein of unknown function (DUF2296)
Eucgr.D00613.1.p	nucleotide binding protein 35
Eucgr.D00614.1.p	SWIB/MDM2 domain superfamily protein
Eucgr.D00629.1.p	Ribosomal protein L4/L1 family
Eucgr.D00641.1.p	Ribosomal protein L3 family protein
Eucgr.D00642.2.p	UDP-GLUCOSE PYROPHOSPHORYLASE 1
Eucgr.D00643.1.p	Sec23/Sec24 protein transport family protein
Eucgr.D00664.1.p	DNA binding;ATP binding;nucleic acid binding;binding;helicases;ATP binding;DNA binding;helicases
Eucgr.D00699.1.p	Seven transmembrane MLO family protein
Eucgr.D00718.1.p	transthyretin-like protein
Eucgr.D00750.1.p	NAD(P)-binding Rossmann-fold superfamily protein
Eucgr.D00819.1.p	glutathione S-transferase zeta 1
Eucgr.L01943.1.p	Transducin/WD40 repeat-like superfamily protein
Eucgr.D00854.1.p	P-loop containing nucleoside triphosphate hydrolases superfamily protein
Eucgr.D00856.1.p	DYNAMIN-like 1E
Eucgr.D00858.1.p	Ras-related small GTP-binding family protein
Eucgr.D00956.1.p	-
Eucgr.D00957.1.p	GroES-like family protein
Eucgr.D00972.3.p	RNA-binding (RRM/RBD/RNP motifs) family protein
Eucgr.L03643.1.p	Nucleoside diphosphate kinase family protein
Eucgr.D01029.1.p	Leucine carboxyl methyltransferase
Eucgr.D01035.1.p	alpha/beta-Hydrolases superfamily protein
Eucgr.D01040.2.p	RNA-binding (RRM/RBD/RNP motifs) family protein
Eucgr.D01044.3.p	starch synthase 3
Eucgr.D01078.4.p	Zinc-binding dehydrogenase family protein
Eucgr.D01084.1.p	adenylosuccinate synthase
Eucgr.D01092.1.p	aspartic proteinase A1
Eucgr.D01093.1.p	Ubiquitin-specific protease family C19-related protein
Eucgr.D01115.1.p	carboxylesterases
Eucgr.D01117.1.p	-
Eucgr.D01124.1.p	SCARECROW-like 13
Eucgr.D01125.4.p	Dihydrolipoamide succinyltransferase
Eucgr.D01126.2.p	beta-6 tubulin
Eucgr.D01130.2.p	FAD-binding Berberine family protein
Eucgr.D01132.1.p	FAD-binding Berberine family protein
Eucgr.D01135.1.p	FAD-binding Berberine family protein
Eucgr.D01137.1.p	ubiquitin-specific protease 10
Eucgr.D01166.1.p	methionine gamma-lyase
Eucgr.D01169.1.p	Tetratricopeptide repeat (TPR)-like superfamily protein
Eucgr.D01171.1.p	Metal-dependent protein hydrolase
Eucgr.D01183.1.p	Phosphoenolpyruvate carboxylase family protein
Eucgr.D01184.1.p	UBX domain-containing protein
Eucgr.D01204.2.p	Tetratricopeptide repeat (TPR)-like superfamily protein
Eucgr.D01220.1.p	ARM repeat superfamily protein
Eucgr.D01230.5.p	Transducin/WD40 repeat-like superfamily protein
Eucgr.L01590.1.p	-
Eucgr.D01239.1.p	AMP-dependent synthetase and ligase family protein
Eucgr.D01313.1.p	UDP-D-glucose/UDP-D-galactose 4-epimerase 5
Eucgr.D01324.4.p	6-phosphogluconate dehydrogenase family protein
Eucgr.D01327.1.p	VIRB2-interacting protein 1
Eucgr.D01341.1.p	phosphatase-related
Eucgr.D01351.1.p	SPIRAL1-like2
Eucgr.D01383.2.p	Adaptin family protein
Eucgr.D01386.1.p	Peptidase M1 family protein
Eucgr.D01413.5.p	NAD(P)-binding Rossmann-fold superfamily protein
Eucgr.D01435.2.p	Protein kinase protein with tetratricopeptide repeat domain
Eucgr.E02007.1.p	tubulin beta chain 2
Eucgr.D01602.6.p	glutamate-cysteine ligase
Eucgr.D01612.1.p	AT hook motif DNA-binding family protein
Eucgr.D01614.1.p	glutathione peroxidase 8
Eucgr.D01619.1.p	glutathione S-transferase THETA 1
Eucgr.D01622.1.p	serine racemase
Eucgr.D01669.1.p	osmotin 34
Eucgr.D01681.1.p	UDP-D-glucose/UDP-D-galactose 4-epimerase 1
Eucgr.D01683.1.p	replication factor C 2
Eucgr.D01687.2.p	Pleckstrin homology (PH) domain superfamily protein
Eucgr.D01688.1.p	Major Facilitator Superfamily with SPX (SYG1/Pho81/XPR1) domain-containing protein
Eucgr.D01693.1.p	hydroxymethylglutaryl-CoA synthase / HMG-CoA synthase / 3-hydroxy-3-methylglutaryl coenzyme A synthase
Eucgr.D01704.1.p	nucleotide-rhamnose synthase/epimerase-reductase
Eucgr.D01707.2.p	Protein of unknown function (DUF544)
Eucgr.D01715.1.p	PGR5-LIKE A
Eucgr.D01722.1.p	leucoanthocyanidin dioxygenase
Eucgr.D01734.5.p	Glycine cleavage T-protein family
Eucgr.D01750.1.p	Calcium-binding EF-hand family protein
Eucgr.F03648.1.p	alpha/beta-Hydrolases superfamily protein
Eucgr.D01779.1.p	Copper amine oxidase family protein
Eucgr.D01798.1.p	HSP70-interacting protein 1
Eucgr.D01807.1.p	Translation elongation factor EFG/EF2 protein
Eucgr.E00655.6.p	stress-inducible protein, putative
Eucgr.D01822.1.p	Pentapeptide repeat-containing protein
Eucgr.D01829.1.p	Aldolase superfamily protein
Eucgr.D01833.1.p	Subtilase family protein
Eucgr.D01837.2.p	mitochondrion-localized small heat shock protein 23.6
Eucgr.D01844.1.p	mitochondrion-localized small heat shock protein 23.6
Eucgr.D01847.1.p	RGPR-related
Eucgr.D01848.1.p	G2484-1 protein
Eucgr.D01853.1.p	Oxidoreductase family protein
Eucgr.D01856.1.p	Hyaluronan / mRNA binding family
Eucgr.D01861.2.p	Hyaluronan / mRNA binding family
Eucgr.D01864.2.p	Hyaluronan / mRNA binding family
Eucgr.D01888.1.p	RAS 5
Eucgr.D01906.2.p	pleckstrin homology (PH) domain-containing protein
Eucgr.D01911.2.p	Haloacid dehalogenase-like hydrolase (HAD) superfamily protein
Eucgr.D01927.3.p	phosphoglucosamine mutase-related
Eucgr.D01930.2.p	tobamovirus multiplication 2A
Eucgr.D01931.1.p	senescence-related gene 1
Eucgr.D01934.2.p	plastidial pyruvate kinase 3
Eucgr.D01938.1.p	Single hybrid motif superfamily protein
Eucgr.D01944.1.p	Peptidase M20/M25/M40 family protein
Eucgr.D01945.1.p	Polyketide cyclase/dehydrase and lipid transport superfamily protein
Eucgr.D01989.1.p	ARF-GAP domain 8
Eucgr.D01990.1.p	RNA-binding (RRM/RBD/RNP motifs) family protein
Eucgr.D01991.1.p	Plant protein of unknown function (DUF946)
Eucgr.D01996.1.p	Plastid-lipid associated protein PAP / fibrillin family protein
Eucgr.D02015.3.p	NAD(P)-binding Rossmann-fold superfamily protein
Eucgr.D02023.1.p	endoxyloglucan transferase A3
Eucgr.D02024.1.p	NAD-dependent malic enzyme 2
Eucgr.D02028.2.p	NAD(P)-binding Rossmann-fold superfamily protein
Eucgr.D02030.1.p	NAD(P)-binding Rossmann-fold superfamily protein
Eucgr.D02072.1.p	NAD(P)-binding Rossmann-fold superfamily protein
Eucgr.D02073.1.p	acetyl Co-enzyme a carboxylase carboxyltransferase alpha subunit
Eucgr.D02073.2.p	RNAhelicase-like 8
Eucgr.D02081.2.p	actin depolymerizing factor 8
Eucgr.D02089.1.p	C2 calcium/lipid-binding plant phosphoribosyltransferase family protein
Eucgr.D02095.1.p	Cytidine/deoxycytidylate deaminase family protein
Eucgr.D02118.1.p	Ribosomal L5P family protein
Eucgr.D02118.2.p	alpha/beta-Hydrolases superfamily protein
Eucgr.D02118.3.p	BCL-2-associated athanogene 6
Eucgr.D02119.3.p	UDP-Glycosyltransferase superfamily protein
Eucgr.D02142.1.p	Eukaryotic aspartyl protease family protein
Eucgr.D02149.1.p	cellular apoptosis susceptibility protein, putative / importin-alpha re-exporter, putative
Eucgr.D02153.1.p	Calcium-dependent lipid-binding (CaLB domain) family protein
Eucgr.D02156.3.p	dihydrodipicolinate synthase
Eucgr.D02158.1.p	glutathione S-transferase zeta 1
Eucgr.D02166.1.p	Transducin/WD40 repeat-like superfamily protein
Eucgr.D02179.2.p	ribosomal protein S13A
Eucgr.D02190.2.p	RNA 3\'-terminal phosphate cyclase/enolpyruvate transferase, alpha/beta
Eucgr.D02201.1.p	Transketolase
Eucgr.D02202.1.p	Transketolase
Eucgr.D02207.1.p	nitroreductase family protein
Eucgr.D02217.1.p	plant VAP homolog 12
Eucgr.D02221.1.p	Uncharacterised conserved protein UCP022280
Eucgr.D02227.2.p	Ribosomal protein S11 family protein
Eucgr.D02237.1.p	Translation elongation factor EFG/EF2 protein
Eucgr.D02251.1.p	structural constituent of nuclear pore
Eucgr.D02253.3.p	Tho complex subunit 7/Mft1p
Eucgr.D02256.1.p	actin 7
Eucgr.D02260.3.p	TMPIT-like protein
Eucgr.D02269.1.p	-
Eucgr.D02270.1.p	RNAse l inhibitor protein 2
Eucgr.D02275.1.p	breast basic conserved 1
Eucgr.D02276.1.p	Ribosomal L18p/L5e family protein
Eucgr.D02284.1.p	hydroxyproline-rich glycoprotein family protein
Eucgr.D02319.1.p	FAD/NAD(P)-binding oxidoreductase family protein
Eucgr.D02325.2.p	SHK1 binding protein 1
Eucgr.D02334.1.p	Proteasome component (PCI) domain protein
Eucgr.D02351.1.p	-
Eucgr.D02381.1.p	cytochrome P450, family 78, subfamily A, polypeptide 6
Eucgr.D02383.1.p	alpha/beta-Hydrolases superfamily protein
Eucgr.D02433.1.p	CBL-interacting protein kinase 9
Eucgr.D02445.2.p	ER-type Ca2+-ATPase 2
Eucgr.D02452.1.p	Glycosyl hydrolase superfamily protein
Eucgr.D02453.1.p	thylakoid rhodanese-like
Eucgr.D02461.1.p	chitinase A
Eucgr.D02465.1.p	exocyst complex component sec10
Eucgr.D02466.1.p	-
Eucgr.D02467.1.p	MAP kinase 4
Eucgr.D02468.2.p	Pectin lyase-like superfamily protein
Eucgr.D02491.1.p	Pectin lyase-like superfamily protein
Eucgr.D02501.2.p	syntaxin of plants 71
Eucgr.D02508.1.p	cysteine synthase C1
Eucgr.D02509.2.p	U-box domain-containing protein kinase family protein
Eucgr.D02512.1.p	BR-signaling kinase 3
Eucgr.D02531.3.p	Remorin family protein
Eucgr.D02537.1.p	K+ efflux antiporter 2
Eucgr.D02540.2.p	phosphomannomutase
Eucgr.D02557.1.p	NAD(P)-binding Rossmann-fold superfamily protein
Eucgr.D02563.1.p	-
Eucgr.D02588.1.p	digalactosyl diacylglycerol deficient 2
Eucgr.D02590.3.p	26S proteasome, regulatory subunit Rpn7;Proteasome component (PCI) domain
Eucgr.D02598.1.p	phospholipid/glycerol acyltransferase family protein
Eucgr.D02612.3.p	RNA-binding (RRM/RBD/RNP motifs) family protein
Eucgr.D02618.1.p	trehalose phosphatase/synthase 5
Eucgr.D02637.1.p	Inositol 1,3,4-trisphosphate 5/6-kinase family protein
Eucgr.D02643.1.p	Basic helix-loop-helix (bHLH) DNA-binding family protein
Eucgr.D02644.1.p	Polyketide cyclase/dehydrase and lipid transport superfamily protein
Eucgr.D02658.1.p	Mitochondrial substrate carrier family protein
Eucgr.E00017.1.p	AT hook motif DNA-binding family protein
Eucgr.E00029.2.p	Clathrin adaptor complexes medium subunit family protein
Eucgr.E00067.1.p	non-intrinsic ABC protein 6
Eucgr.E00068.1.p	RNA helicase, putative
Eucgr.E00091.1.p	-
Eucgr.E00099.3.p	-
Eucgr.E00101.1.p	NmrA-like negative transcriptional regulator family protein
Eucgr.E00103.1.p	NmrA-like negative transcriptional regulator family protein
Eucgr.E00104.1.p	NmrA-like negative transcriptional regulator family protein
Eucgr.E00105.1.p	NmrA-like negative transcriptional regulator family protein
Eucgr.E00112.1.p	CLP protease R subunit 4
Eucgr.E00118.1.p	Plant VAMP (vesicle-associated membrane protein) family protein
Eucgr.E00124.1.p	ubiquitin C-terminal hydrolase 3
Eucgr.E00159.1.p	alpha/beta-Hydrolases superfamily protein
Eucgr.E00174.1.p	ubiquitin-protein ligases
Eucgr.E00180.1.p	acyl-CoA oxidase 1
Eucgr.E03447.1.p	DNAJ heat shock N-terminal domain-containing protein
Eucgr.E00182.1.p	vesicle associated protein
Eucgr.E00187.1.p	mitochondrion-localized small heat shock protein 23.6
Eucgr.E00188.2.p	mitochondrion-localized small heat shock protein 23.6
Eucgr.E00189.2.p	Lactate/malate dehydrogenase family protein
Eucgr.E00211.1.p	3-ketoacyl-acyl carrier protein synthase III
Eucgr.E00228.2.p	Cupredoxin superfamily protein
Eucgr.E00244.3.p	60S acidic ribosomal protein family
Eucgr.E00259.1.p	AT-hook motif nuclear-localized protein 1
Eucgr.E00263.1.p	copper chaperone for SOD1
Eucgr.E00277.1.p	Ubiquitin-like superfamily protein
Eucgr.E00279.1.p	Calcium-dependent lipid-binding (CaLB domain) family protein
Eucgr.E00280.5.p	glutathione peroxidase 6
Eucgr.E00286.1.p	Protein kinase protein with tetratricopeptide repeat domain
Eucgr.E00287.1.p	GMP synthase (glutamine-hydrolyzing), putative / glutamine amidotransferase, putative
Eucgr.E00301.1.p	plasma membrane intrinsic protein 1B
Eucgr.E00323.1.p	MAP kinase 4
Eucgr.E00329.1.p	heat shock protein 90.1
Eucgr.E00334.1.p	RNA binding Plectin/S10 domain-containing protein
Eucgr.E00336.1.p	monodehydroascorbate reductase 6
Eucgr.E00338.5.p	Late embryogenesis abundant (LEA) hydroxyproline-rich glycoprotein family
Eucgr.E00342.1.p	VIRB2-interacting protein 2
Eucgr.E00343.1.p	calcium-dependent protein kinase 6
Eucgr.E00356.1.p	Disease resistance-responsive (dirigent-like protein) family protein
Eucgr.E00367.1.p	Disease resistance-responsive (dirigent-like protein) family protein
Eucgr.E00375.1.p	cellulose synthase like G2
Eucgr.E00394.2.p	vacuolar ATP synthase subunit E1
Eucgr.E00402.2.p	COP1-interactive protein 1
Eucgr.E00406.1.p	adenine nucleotide transporter 1
Eucgr.E00426.2.p	-
Eucgr.E00432.1.p	Nucleoside diphosphate kinase family protein
Eucgr.E00433.1.p	UDP-D-glucose/UDP-D-galactose 4-epimerase 5
Eucgr.E00433.2.p	dynamin-like protein
Eucgr.E00444.1.p	transcriptional coactivator p15 (PC4) family protein (KELP)
Eucgr.E00458.1.p	regulatory particle non-ATPase 12A
Eucgr.E00461.1.p	regulatory particle non-ATPase 12A
Eucgr.E00482.1.p	Heat shock protein 70 (Hsp 70) family protein
Eucgr.E00486.1.p	carbon-nitrogen hydrolase family protein
Eucgr.E00505.1.p	general control non-repressible 3
Eucgr.E00535.1.p	trehalase 1
Eucgr.E00562.1.p	UDP-Glycosyltransferase superfamily protein
Eucgr.E00579.1.p	NAC 014
Eucgr.E00594.1.p	cinnamyl-alcohol dehydrogenase
Eucgr.E00626.1.p	cinnamyl-alcohol dehydrogenase
Eucgr.E00628.3.p	cinnamyl-alcohol dehydrogenase
Eucgr.E00652.1.p	photosynthetic electron transfer A
Eucgr.E00653.1.p	cinnamyl-alcohol dehydrogenase
Eucgr.E00656.1.p	cinnamyl-alcohol dehydrogenase
Eucgr.E00787.1.p	S-adenosyl-L-methionine-dependent methyltransferases superfamily protein
Eucgr.E00805.3.p	Adaptin family protein
Eucgr.E00806.1.p	Pectinacetylesterase family protein
Eucgr.E00809.1.p	SH3 domain-containing protein
Eucgr.E00814.1.p	heteroglycan glucosidase 1
Eucgr.E00821.2.p	acyl-CoA-binding protein 6
Eucgr.E00828.1.p	UDP-Glycosyltransferase superfamily protein
Eucgr.E00844.1.p	UDP-Glycosyltransferase superfamily protein
Eucgr.E00845.1.p	pinoresinol reductase 1
Eucgr.E00869.1.p	pinoresinol reductase 1
Eucgr.E00871.3.p	-
Eucgr.E00872.1.p	phosphoribulokinase
Eucgr.E00873.1.p	extra-large GTP-binding protein 3
Eucgr.E00884.1.p	GHMP kinase family protein
Eucgr.E00889.1.p	E2F/DP family winged-helix DNA-binding domain
Eucgr.E00914.1.p	P-loop containing nucleoside triphosphate hydrolases superfamily protein
Eucgr.E01024.1.p	D-isomer specific 2-hydroxyacid dehydrogenase family protein
Eucgr.E01025.1.p	WD-40 repeat family protein / beige-related
Eucgr.E01026.1.p	Cyclophilin-like peptidyl-prolyl cis-trans isomerase family protein
Eucgr.E01027.2.p	SEC7-like guanine nucleotide exchange family protein
Eucgr.E01068.4.p	N-terminal nucleophile aminohydrolases (Ntn hydrolases) superfamily protein
Eucgr.E01095.1.p	-
Eucgr.E01104.1.p	NAD(P)-binding Rossmann-fold superfamily protein
Eucgr.E01105.1.p	NAD(P)-binding Rossmann-fold superfamily protein
Eucgr.E01107.1.p	-
Eucgr.E01113.1.p	arginase
Eucgr.E01117.5.p	methionine aminopeptidase 1A
Eucgr.E01119.5.p	Phosphoglycerate mutase family protein
Eucgr.E01134.1.p	Lactate/malate dehydrogenase family protein
Eucgr.E01151.2.p	transcription regulators
Eucgr.E01170.2.p	RNA-binding KH domain-containing protein
Eucgr.E01201.2.p	metacaspase 1
Eucgr.E01212.1.p	eukaryotic translation initiation factor 4G
Eucgr.E01218.1.p	NAD-dependent malic enzyme 1
Eucgr.E01244.1.p	Phosphoribosyltransferase family protein
Eucgr.E01246.1.p	beta-hydroxyisobutyryl-CoA hydrolase 1
Eucgr.E01250.1.p	tubulin folding cofactor A (KIESEL)
Eucgr.E01255.1.p	P-loop containing nucleoside triphosphate hydrolases superfamily protein
Eucgr.E01257.1.p	transducin family protein / WD-40 repeat family protein
Eucgr.E01261.2.p	Protein of unknown function (DUF3550/UPF0682)
Eucgr.E01310.1.p	Calcium-binding EF-hand family protein
Eucgr.E01312.1.p	Cytochrome c
Eucgr.E01313.1.p	myo-inositol monophosphatase like 1
Eucgr.E01322.1.p	prefoldin 3
Eucgr.E01337.3.p	AP2/B3-like transcriptional factor family protein
Eucgr.E01352.1.p	-
Eucgr.E01408.2.p	disease resistance protein (TIR-NBS-LRR class), putative
Eucgr.E01413.1.p	transducin family protein / WD-40 repeat family protein
Eucgr.E01416.1.p	Kinase-related protein of unknown function (DUF1296)
Eucgr.E01417.1.p	SNARE-like superfamily protein
Eucgr.E01430.1.p	double-stranded DNA-binding family protein
Eucgr.E01432.1.p	light-harvesting chlorophyll-protein complex II subunit B1
Eucgr.E01440.2.p	urease accessory protein G
Eucgr.E01445.1.p	NAD(P)-binding Rossmann-fold superfamily protein
Eucgr.E01451.2.p	prefoldin 6
Eucgr.E01587.1.p	Protein of unknown function, DUF642
Eucgr.E01596.1.p	Protein of unknown function, DUF538
Eucgr.E01609.1.p	cullin4
Eucgr.E01631.2.p	RNA-binding KH domain-containing protein
Eucgr.E01662.2.p	multidrug resistance-associated protein 2
Eucgr.E01663.1.p	Outer arm dynein light chain 1 protein
Eucgr.E01713.1.p	photosynthetic electron transfer A
Eucgr.E01722.2.p	acetyl-CoA carboxylase carboxyl transferase subunit beta
Eucgr.E01732.3.p	-
Eucgr.E01748.1.p	dual specificity protein phosphatase-related
Eucgr.E01764.1.p	general regulatory factor 9
Eucgr.E01768.1.p	Granulin repeat cysteine protease family protein
Eucgr.E01773.1.p	histone mono-ubiquitination 1
Eucgr.E01779.1.p	TCP-1/cpn60 chaperonin family protein
Eucgr.E01876.1.p	NAD(P)-binding Rossmann-fold superfamily protein
Eucgr.E01881.1.p	eukaryotic translation initiation factor 4E
Eucgr.E02047.1.p	Aldolase-type TIM barrel family protein
Eucgr.E02058.1.p	-
Eucgr.E02282.1.p	Cyclase family protein
Eucgr.E02330.3.p	Cyclase family protein
Eucgr.E02361.2.p	NB-ARC domain-containing disease resistance protein
Eucgr.E02362.1.p	LRR and NB-ARC domains-containing disease resistance protein
Eucgr.E02375.1.p	GDSL-like Lipase/Acylhydrolase superfamily protein
Eucgr.E02381.1.p	dormancy-associated protein-like 1
Eucgr.E02383.1.p	AAA-type ATPase family protein
Eucgr.E02392.1.p	Ribosomal protein S13/S18 family
Eucgr.E02397.1.p	DNA-directed RNA polymerase family protein
Eucgr.E02406.1.p	allantoinase
Eucgr.E02409.1.p	Adenine nucleotide alpha hydrolases-like superfamily protein
Eucgr.E02414.2.p	Clathrin light chain protein
Eucgr.E02424.1.p	LisH and RanBPM domains containing protein
Eucgr.E02476.2.p	secretory carrier 3
Eucgr.E02482.6.p	FAD/NAD(P)-binding oxidoreductase family protein
Eucgr.E02606.1.p	Amino acid dehydrogenase family protein
Eucgr.E02609.1.p	Tetratricopeptide repeat (TPR)-like superfamily protein
Eucgr.E02712.1.p	alpha/beta-Hydrolases superfamily protein
Eucgr.E02744.6.p	calmodulin-binding receptor-like cytoplasmic kinase 3
Eucgr.E02747.1.p	sucrose phosphate synthase 1F
Eucgr.E02751.2.p	Adenine nucleotide alpha hydrolases-like superfamily protein
Eucgr.E02757.1.p	ribosomal protein S27
Eucgr.E02761.1.p	cysteine-rich RLK (RECEPTOR-like protein kinase) 25
Eucgr.E02785.4.p	NAD(P)H dehydrogenase B2
Eucgr.E02874.1.p	calcineurin B-like 3
Eucgr.E02909.1.p	farnesyl diphosphate synthase 1
Eucgr.E02934.1.p	binding
Eucgr.E02952.2.p	Inositol monophosphatase family protein
Eucgr.E02953.1.p	Mo25 family protein
Eucgr.E03299.1.p	Immunoglobulin E-set superfamily protein
Eucgr.E03177.1.p	nuclear matrix protein-related
Eucgr.E03194.1.p	indole-3-butyric acid response 1
Eucgr.E03249.2.p	fibrillin
Eucgr.E03257.1.p	Phosphofructokinase family protein
Eucgr.E03294.1.p	plant UBX domain containing protein 4
Eucgr.E03313.2.p	Predicted pyridoxal phosphate-dependent enzyme, YBL036C type
Eucgr.E03319.1.p	ATPase, F1 complex, gamma subunit protein
Eucgr.E03331.1.p	calcium-dependent protein kinase 21
Eucgr.E03349.1.p	ATP binding cassette protein 1
Eucgr.E03361.1.p	Transducin/WD40 repeat-like superfamily protein
Eucgr.E03370.3.p	Peptidase C12, ubiquitin carboxyl-terminal hydrolase 1
Eucgr.E03410.1.p	Single hybrid motif superfamily protein
Eucgr.E03448.1.p	clathrin adaptor complexes medium subunit family protein
Eucgr.L03064.1.p	clathrin adaptor complexes medium subunit family protein
Eucgr.E03517.2.p	N-acetylglucosamine-1-phosphate uridylyltransferase 2
Eucgr.E03523.2.p	SH3 domain-containing protein
Eucgr.E03524.1.p	ubiquitin-specific protease 26
Eucgr.E03674.1.p	alpha/beta-Hydrolases superfamily protein
Eucgr.E03676.1.p	alpha/beta-Hydrolases superfamily protein
Eucgr.E03765.1.p	alpha/beta-Hydrolases superfamily protein
Eucgr.E03807.2.p	Xanthine/uracil permease family protein
Eucgr.E03831.1.p	Serine protease inhibitor (SERPIN) family protein
Eucgr.E03836.1.p	Serine protease inhibitor (SERPIN) family protein
Eucgr.E03853.3.p	AP2/B3-like transcriptional factor family protein
Eucgr.E03917.1.p	-
Eucgr.E03918.2.p	KNOTTED-like from Arabidopsis thaliana
Eucgr.E03927.2.p	glycosyl hydrolase family 10 protein / carbohydrate-binding domain-containing protein
Eucgr.E03954.1.p	Subtilase family protein
Eucgr.E03957.2.p	NAD(P)-binding Rossmann-fold superfamily protein
Eucgr.E03981.1.p	cytochrome P450, family 81, subfamily D, polypeptide 5
Eucgr.E03983.1.p	WPP domain protein 1
Eucgr.E03986.1.p	cytochrome P450, family 81, subfamily D, polypeptide 8
Eucgr.E04000.1.p	cytochrome P450, family 81, subfamily D, polypeptide 4
Eucgr.E04053.1.p	Granulin repeat cysteine protease family protein
Eucgr.E04057.1.p	poly(A) binding protein 8
Eucgr.E04076.1.p	Subtilisin-like serine endopeptidase family protein
Eucgr.E04228.3.p	Subtilisin-like serine endopeptidase family protein
Eucgr.E04242.2.p	Plant protein of unknown function (DUF827)
Eucgr.E04249.1.p	calmodulin like 37
Eucgr.E04293.1.p	succinate dehydrogenase 5
Eucgr.E04296.1.p	alpha/beta-Hydrolases superfamily protein
Eucgr.E04308.2.p	Mov34/MPN/PAD-1 family protein
Eucgr.E04317.3.p	-
Eucgr.E04341.1.p	-
Eucgr.F00026.4.p	general regulatory factor 11
Eucgr.F00027.1.p	Class-II DAHP synthetase family protein
Eucgr.F00028.1.p	Ribosomal protein S6e
Eucgr.F00033.1.p	general regulatory factor 2
Eucgr.F00034.1.p	ascorbate peroxidase 4
Eucgr.F00035.1.p	purin 7
Eucgr.F00044.1.p	Eukaryotic aspartyl protease family protein
Eucgr.F00094.1.p	Adenine nucleotide alpha hydrolases-like superfamily protein
Eucgr.F00106.2.p	Clathrin adaptor complexes medium subunit family protein
Eucgr.F00108.3.p	Chaperone DnaJ-domain superfamily protein
Eucgr.F00121.1.p	RAB geranylgeranyl transferase alpha subunit 1
Eucgr.F00129.1.p	ZIM-like 1
Eucgr.F00139.1.p	Rhamnogalacturonate lyase family protein
Eucgr.F00159.1.p	Rhamnogalacturonate lyase family protein
Eucgr.F00173.2.p	Rhamnogalacturonate lyase family protein
Eucgr.F00178.1.p	-
Eucgr.F00184.2.p	tubulin alpha-2 chain
Eucgr.F00193.2.p	xylulose kinase-2
Eucgr.F00206.1.p	autoinhibited Ca2+-ATPase 1
Eucgr.F00208.1.p	-
Eucgr.F00229.1.p	Endoplasmic reticulum vesicle transporter protein
Eucgr.F00235.1.p	GAST1 protein homolog 1
Eucgr.F00243.1.p	Abscisic acid-responsive (TB2/DP1, HVA22) family protein
Eucgr.F00249.1.p	Calcium-dependent lipid-binding (CaLB domain) family protein
Eucgr.F00252.1.p	Ribosomal protein S8e family protein
Eucgr.F00307.1.p	SWIB complex BAF60b domain-containing protein
Eucgr.F00312.1.p	syntaxin of plants 51
Eucgr.F00330.2.p	microtubule-associated proteins 65-1
Eucgr.F00366.2.p	co-factor for nitrate, reductase and xanthine dehydrogenase 5
Eucgr.F00368.1.p	Predicted pyridoxal phosphate-dependent enzyme, YBL036C type
Eucgr.F00370.2.p	HIS HF
Eucgr.F00373.3.p	glyoxalase I homolog
Eucgr.F00397.1.p	OTU-like cysteine protease family protein
Eucgr.F00411.1.p	calmodulin-domain protein kinase 9
Eucgr.F00412.1.p	NB-ARC domain-containing disease resistance protein
Eucgr.F00417.2.p	electron transfer flavoprotein alpha
Eucgr.F00419.1.p	NB-ARC domain-containing disease resistance protein
Eucgr.F00427.1.p	ubiquitin-specific protease 14
Eucgr.F00433.1.p	ARF-GAP domain 5
Eucgr.F00438.1.p	-
Eucgr.F00439.2.p	protochlorophyllide oxidoreductase A
Eucgr.F00442.1.p	NB-ARC domain-containing disease resistance protein
Eucgr.F00462.3.p	haloacid dehalogenase-like hydrolase family protein
Eucgr.F00470.1.p	early nodulin-like protein 2
Eucgr.F00471.1.p	Protein kinase superfamily protein
Eucgr.F00477.6.p	ARM repeat superfamily protein
Eucgr.F00486.1.p	D-aminoacid aminotransferase-like PLP-dependent enzymes superfamily protein
Eucgr.F00498.3.p	Nucleic acid-binding, OB-fold-like protein
Eucgr.F00588.1.p	GroES-like zinc-binding alcohol dehydrogenase family protein
Eucgr.F00600.2.p	homogentisate 1,2-dioxygenase
Eucgr.F00626.4.p	FtsH extracellular protease family
Eucgr.F00627.1.p	Lactate/malate dehydrogenase family protein
Eucgr.F00636.2.p	RNA-binding (RRM/RBD/RNP motifs) family protein
Eucgr.F00647.1.p	cobalt ion binding
Eucgr.F00650.2.p	Class I glutamine amidotransferase-like superfamily protein
Eucgr.F00711.1.p	Class I glutamine amidotransferase-like superfamily protein
Eucgr.F00723.3.p	Alg9-like mannosyltransferase family
Eucgr.F00742.1.p	phosphoenolpyruvate carboxylase 1
Eucgr.F00747.1.p	Uroporphyrinogen decarboxylase
Eucgr.L03176.1.p	multiprotein bridging factor 1B
Eucgr.F00764.2.p	UDP-Glycosyltransferase superfamily protein
Eucgr.F00807.1.p	methionine sulfoxide reductase B 1
Eucgr.F00899.1.p	Chalcone-flavanone isomerase family protein
Eucgr.F00972.1.p	SOUL heme-binding family protein
Eucgr.F01059.1.p	Aldolase-type TIM barrel family protein
Eucgr.F01066.1.p	Aldolase-type TIM barrel family protein
Eucgr.F01081.1.p	glutathione S-transferase TAU 19
Eucgr.F01083.1.p	Trypsin family protein
Eucgr.F01098.1.p	Ribosomal protein S5/Elongation factor G/III/V family protein
Eucgr.F01132.1.p	Phosphoglycerate kinase family protein
Eucgr.F01149.4.p	long-chain acyl-CoA synthetase 7
Eucgr.F01151.1.p	allene oxide synthase
Eucgr.F01158.3.p	cytochrome P450, family 721, subfamily A, polypeptide 1
Eucgr.F01169.1.p	Sugar isomerase (SIS) family protein
Eucgr.F01172.1.p	oxidoreductases, acting on NADH or NADPH
Eucgr.F01173.2.p	NmrA-like negative transcriptional regulator family protein
Eucgr.F01180.2.p	proteasome alpha subunit F1
Eucgr.F01184.1.p	dihydroflavonol 4-reductase
Eucgr.F01206.1.p	ADPGLC-PPase large subunit
Eucgr.F01209.1.p	HXXXD-type acyl-transferase family protein
Eucgr.F01217.3.p	mitogen-activated protein kinase 1
Eucgr.F01219.1.p	AAA-type ATPase family protein
Eucgr.F01221.3.p	thioredoxin H-type 1
Eucgr.F01222.1.p	SH3 domain-containing protein
Eucgr.F01228.1.p	Calcium-binding tetratricopeptide family protein
Eucgr.F01229.1.p	IQ-domain 32
Eucgr.F01239.1.p	5\'-3\' exoribonuclease 3
Eucgr.F01243.1.p	hexokinase 3
Eucgr.F01245.1.p	tubulin beta-1 chain
Eucgr.F01375.4.p	S phase kinase-associated protein 1
Eucgr.F01378.4.p	Basic-leucine zipper (bZIP) transcription factor family protein
Eucgr.F01406.2.p	Thioredoxin superfamily protein
Eucgr.F01413.1.p	DC1 domain-containing protein
Eucgr.F01413.2.p	calcium-dependent protein kinase 29
Eucgr.F01428.1.p	calcium-dependent protein kinase 29
Eucgr.F01455.1.p	TCP-1/cpn60 chaperonin family protein
Eucgr.F01462.1.p	SKU5 similar 5
Eucgr.F01476.1.p	Ubiquitin-like superfamily protein
Eucgr.F01499.5.p	cold-regulated 47
Eucgr.F01505.1.p	Dehydrin family protein
Eucgr.F01551.1.p	BR-signaling kinase 1
Eucgr.F01561.1.p	starch branching enzyme 2.1
Eucgr.F01578.1.p	catalase 2
Eucgr.F01584.3.p	catalase 2
Eucgr.F01586.1.p	catalase 2
Eucgr.F01589.1.p	Calcium-binding EF hand family protein
Eucgr.F01590.2.p	glyceraldehyde-3-phosphate dehydrogenase B subunit
Eucgr.F01597.1.p	-
Eucgr.F01598.1.p	FKBP-like peptidyl-prolyl cis-trans isomerase family protein
Eucgr.F01600.1.p	Ribophorin I
Eucgr.F01604.4.p	-
Eucgr.F01618.3.p	AT hook motif DNA-binding family protein
Eucgr.F01620.1.p	ARID/BRIGHT DNA-binding domain-containing protein
Eucgr.I00535.2.p	Photosystem II reaction center PsbP family protein
Eucgr.F01629.3.p	Phosphofructokinase family protein
Eucgr.F01638.1.p	U5 small nuclear ribonucleoprotein helicase, putative
Eucgr.F01647.1.p	purple acid phosphatase 10
Eucgr.F02662.2.p	xylem bark cysteine peptidase 3
Eucgr.F01663.1.p	ornithine carbamoyltransferase
Eucgr.F02659.1.p	gamma carbonic anhydrase 1
Eucgr.F01672.1.p	Major facilitator superfamily protein
Eucgr.F01674.1.p	HAD-superfamily hydrolase, subfamily IG, 5\'-nucleotidase
Eucgr.F01691.1.p	-
Eucgr.F01693.1.p	GYF domain-containing protein
Eucgr.F01694.3.p	-
Eucgr.F01695.1.p	Proteasome component (PCI) domain protein
Eucgr.F01711.1.p	DNAJ heat shock N-terminal domain-containing protein
Eucgr.F01712.2.p	DNAJ heat shock N-terminal domain-containing protein
Eucgr.F01713.1.p	histidine biosynthesis bifunctional protein (HISIE)
Eucgr.F01726.1.p	Transducin/WD40 repeat-like superfamily protein
Eucgr.F01727.1.p	proteasome activating protein 200
Eucgr.F01752.1.p	varicose-related
Eucgr.F01770.1.p	chloroplast sulfur E
Eucgr.F01775.1.p	Aldolase superfamily protein
Eucgr.F01776.1.p	uridine kinase-like 3
Eucgr.F01777.1.p	Cwf15 / Cwc15 cell cycle control family protein
Eucgr.F01786.1.p	RNA-binding (RRM/RBD/RNP motifs) family protein
Eucgr.F01793.1.p	Sucrase/ferredoxin-like family protein
Eucgr.F01794.2.p	Plant protein of unknown function (DUF827)
Eucgr.F01795.2.p	emp24/gp25L/p24 family/GOLD family protein
Eucgr.F01802.2.p	ubiquitin-protein ligase 1
Eucgr.F01803.1.p	DEK domain-containing chromatin associated protein
Eucgr.F01813.2.p	zinc transporter 11 precursor
Eucgr.F01815.1.p	cytochrome P450, family 71 subfamily B, polypeptide 7
Eucgr.F01822.1.p	pyridoxin (pyrodoxamine) 5\'-phosphate oxidase
Eucgr.F01823.1.p	FH interacting protein 1
Eucgr.F01825.1.p	Nitrogen regulatory PII-like, alpha/beta
Eucgr.F01849.1.p	G-box regulating factor 6
Eucgr.F01852.1.p	phosphoglucose isomerase 1
Eucgr.F01880.1.p	L-Aspartase-like family protein
Eucgr.F01883.2.p	ubiquitin-protein ligase 2
Eucgr.F01888.2.p	serine hydroxymethyltransferase 2
Eucgr.F01892.1.p	GATA type zinc finger transcription factor family protein
Eucgr.F01893.1.p	voltage dependent anion channel 2
Eucgr.F01902.1.p	adenine phosphoribosyl transferase 1
Eucgr.F01905.1.p	Ribosomal protein S14p/S29e family protein
Eucgr.F01909.2.p	D-3-phosphoglycerate dehydrogenase
Eucgr.F01962.1.p	Granulin repeat cysteine protease family protein
Eucgr.F01963.1.p	THO complex, subunit 5
Eucgr.F01985.1.p	abscisic acid responsive elements-binding factor 2
Eucgr.F01999.1.p	alpha-amylase-like
Eucgr.F02001.1.p	Tic22-like family protein
Eucgr.F02007.1.p	RNA-binding protein 47C
Eucgr.F02016.1.p	ADR1-like 1
Eucgr.F02017.1.p	annexin 1
Eucgr.F02018.1.p	-
Eucgr.F02030.3.p	Glycosyl hydrolase family protein
Eucgr.F02033.1.p	Glycosyl hydrolase family protein
Eucgr.F02038.1.p	Tetratricopeptide repeat (TPR)-like superfamily protein
Eucgr.F02039.1.p	Aldolase-type TIM barrel family protein
Eucgr.F02040.1.p	Synaptobrevin family protein
Eucgr.F02042.1.p	allene oxide cyclase 4
Eucgr.F02052.4.p	acclimation of photosynthesis to environment
Eucgr.F02058.1.p	general regulatory factor 3
Eucgr.F02067.1.p	TCP-1/cpn60 chaperonin family protein
Eucgr.F02123.2.p	HEAT repeat-containing protein
Eucgr.F02124.1.p	RNA-binding KH domain-containing protein
Eucgr.F02129.3.p	alpha/beta-Hydrolases superfamily protein
Eucgr.F02130.1.p	Ribosomal protein S7e family protein
Eucgr.F02133.1.p	Transketolase family protein
Eucgr.F02151.1.p	Alba DNA/RNA-binding protein
Eucgr.F02160.2.p	Rubredoxin-like superfamily protein
Eucgr.F02167.6.p	Transducin/WD40 repeat-like superfamily protein
Eucgr.F02243.1.p	lysophospholipase 2
Eucgr.F02253.1.p	Pyridoxal phosphate (PLP)-dependent transferases superfamily protein
Eucgr.F02260.3.p	cytosolic invertase 2
Eucgr.F02264.1.p	calcium-dependent protein kinase 2
Eucgr.F02299.1.p	Protein of unknown function (DUF616)
Eucgr.F02310.1.p	laccase 14
Eucgr.F02336.1.p	Oxidoreductase family protein
Eucgr.F02337.4.p	rotamase CYP 3
Eucgr.F02347.2.p	Transducin/WD40 repeat-like superfamily protein
Eucgr.F02353.1.p	-
Eucgr.F02369.3.p	polypyrimidine tract-binding protein 3
Eucgr.F02383.1.p	ribosomal protein 1
Eucgr.F02423.1.p	UDP-Glycosyltransferase superfamily protein
Eucgr.F02435.2.p	Protein of unknown function (DUF793)
Eucgr.F02441.1.p	Small nuclear ribonucleoprotein family protein
Eucgr.F02442.1.p	Inositol monophosphatase family protein
Eucgr.F02457.3.p	eukaryotic translation initiation factor 2 (eIF-2) family protein
Eucgr.F02471.4.p	VIRE2-interacting protein 1
Eucgr.F02475.2.p	ACT-like protein tyrosine kinase family protein
Eucgr.F02479.1.p	nucleotide binding;nucleic acid binding
Eucgr.F02481.3.p	Thioredoxin superfamily protein
Eucgr.F02482.1.p	alcohol dehydrogenase 1
Eucgr.F02483.1.p	alcohol dehydrogenase 1
Eucgr.F02484.3.p	Thioredoxin superfamily protein
Eucgr.F02490.1.p	RAB GTPASE HOMOLOG B18
Eucgr.F02494.3.p	Target of Myb protein 1
Eucgr.F02497.3.p	Bifunctional inhibitor/lipid-transfer protein/seed storage 2S albumin superfamily protein
Eucgr.F02506.1.p	Bifunctional inhibitor/lipid-transfer protein/seed storage 2S albumin superfamily protein
Eucgr.F02537.1.p	Thiamine pyrophosphate dependent pyruvate decarboxylase family protein
Eucgr.F02551.1.p	pfkB-like carbohydrate kinase family protein
Eucgr.F02555.2.p	DegP protease 7
Eucgr.F02557.1.p	Transducin/WD40 repeat-like superfamily protein
Eucgr.F02571.1.p	pfkB-like carbohydrate kinase family protein
Eucgr.F02588.1.p	Protein of unknown function DUF2359, transmembrane
Eucgr.F02611.1.p	glutamine synthase clone R1
Eucgr.F02622.1.p	carbon-sulfur lyases
Eucgr.F02641.1.p	-
Eucgr.F02656.2.p	Oxidoreductase family protein
Eucgr.F02679.1.p	Translation initiation factor eIF3 subunit
Eucgr.F02695.1.p	HSP20-like chaperones superfamily protein
Eucgr.F02696.1.p	Adenine nucleotide alpha hydrolases-like superfamily protein
Eucgr.F02699.1.p	glutamate decarboxylase
Eucgr.F02702.1.p	cytosolic NADP+-dependent isocitrate dehydrogenase
Eucgr.F02710.1.p	UDP-glucose pyrophosphorylase 2
Eucgr.F02711.1.p	-
Eucgr.F02713.1.p	ATP synthase subunit beta
Eucgr.F02715.2.p	Class I glutamine amidotransferase-like superfamily protein
Eucgr.F02717.3.p	ARM repeat superfamily protein
Eucgr.F02718.1.p	acyl activating enzyme 5
Eucgr.F02729.1.p	Class II aaRS and biotin synthetases superfamily protein
Eucgr.F02744.1.p	NUP50 (Nucleoporin 50 kDa) protein
Eucgr.F02744.3.p	aspartate kinase-homoserine dehydrogenase i
Eucgr.F02754.1.p	shoot gravitropism 2 (SGR2)
Eucgr.F02759.1.p	12-oxophytodienoate reductase 2
Eucgr.F02773.1.p	cytochrome c-2
Eucgr.F02788.1.p	esterase/lipase/thioesterase family protein
Eucgr.F02789.1.p	Sec14p-like phosphatidylinositol transfer family protein
Eucgr.F02797.1.p	tetratricopeptide repeat (TPR)-containing protein
Eucgr.F02818.3.p	CASC3/Barentsz eIF4AIII binding
Eucgr.F02825.2.p	structural molecules
Eucgr.F02830.1.p	MAR binding filament-like protein 1
Eucgr.F02835.1.p	pyridoxine biosynthesis 1.2
Eucgr.F02850.1.p	RAB GTPase homolog G3D
Eucgr.F02872.1.p	PDI-like 1-6
Eucgr.F02877.1.p	Dihydropterin pyrophosphokinase / Dihydropteroate synthase
Eucgr.F02890.1.p	D-isomer specific 2-hydroxyacid dehydrogenase family protein
Eucgr.F02894.1.p	HD-ZIP IV family of homeobox-leucine zipper protein with lipid-binding START domain
Eucgr.F02897.1.p	golgin candidate 5
Eucgr.F02898.1.p	-
Eucgr.F02899.1.p	Insulinase (Peptidase family M16) protein
Eucgr.F02900.1.p	-
Eucgr.F02901.1.p	Ribosomal L28e protein family
Eucgr.F02905.1.p	Ubiquitin-conjugating enzyme family protein
Eucgr.F02911.1.p	ubiquitin-specific protease 7
Eucgr.F02916.1.p	protein phosphatase 2A 55 kDa regulatory subunit B alpha isoform
Eucgr.F02918.1.p	transmembrane nine 7
Eucgr.F02919.1.p	heat shock protein 60-3A
Eucgr.F02923.1.p	glyoxylate reductase 2
Eucgr.F02946.2.p	eukaryotic translation initiation factor 4A1
Eucgr.F02948.1.p	Dihydrolipoamide acetyltransferase, long form protein
Eucgr.F02952.2.p	CTC-interacting domain 4
Eucgr.F02954.3.p	Kinase-related protein of unknown function (DUF1296)
Eucgr.F02955.1.p	GTP-binding protein-related
Eucgr.F02978.1.p	-
Eucgr.F02979.1.p	Protein kinase superfamily protein
Eucgr.F02992.1.p	IAP-like protein 1
Eucgr.F03005.1.p	glutathione S-transferase TAU 19
Eucgr.F03010.1.p	pfkB-like carbohydrate kinase family protein
Eucgr.F03011.3.p	rhamnose biosynthesis 1
Eucgr.F03012.1.p	trehalose-6-phosphate synthase
Eucgr.F03024.1.p	NAD(H) kinase 3
Eucgr.F03029.1.p	KU70 homolog
Eucgr.F03031.3.p	photosystem II reaction center protein H
Eucgr.F03034.2.p	Lactate/malate dehydrogenase family protein
Eucgr.F03036.1.p	RNA-binding (RRM/RBD/RNP motifs) family protein
Eucgr.F03040.3.p	ubiquitin-conjugating enzyme 35
Eucgr.F03041.3.p	Peptide-N4-(N-acetyl-beta-glucosaminyl)asparagine amidase A protein
Eucgr.F03078.1.p	RAB GTPase homolog A1F
Eucgr.F03085.1.p	Protein phosphatase 2C family protein
Eucgr.F03094.1.p	haloacid dehalogenase-like hydrolase family protein
Eucgr.F03101.1.p	proton pump interactor 1
Eucgr.F03103.1.p	CLUB
Eucgr.F03104.1.p	ARF-GAP domain 5
Eucgr.F03107.2.p	diacylglycerol kinase 5
Eucgr.F03131.2.p	Quinone reductase family protein
Eucgr.F03134.1.p	NAD(P)-binding Rossmann-fold superfamily protein
Eucgr.F03139.2.p	-
Eucgr.F03152.1.p	Transport protein particle (TRAPP) component
Eucgr.F03161.3.p	thiazole biosynthetic enzyme, chloroplast (ARA6) (THI1) (THI4)
Eucgr.F03170.3.p	early nodulin-like protein 9
Eucgr.F03171.1.p	tryptophan synthase beta-subunit 1
Eucgr.F03180.2.p	chloroplastic lipocalin
Eucgr.F03181.1.p	Ankyrin repeat family protein
Eucgr.F03188.1.p	RNA-binding (RRM/RBD/RNP motifs) family protein
Eucgr.F03190.2.p	PYRIMIDINE B
Eucgr.F03196.1.p	EPS15 homology domain 1
Eucgr.F03224.1.p	Co-chaperone GrpE family protein
Eucgr.F03231.2.p	microtubule-associated proteins 65-1
Eucgr.F03232.1.p	hydroxyproline-rich glycoprotein family protein
Eucgr.F03233.1.p	syntaxin of plants 52
Eucgr.F03241.1.p	SHV3-like 1
Eucgr.F03245.1.p	alpha-amylase-like 2
Eucgr.F03251.1.p	Prolyl oligopeptidase family protein
Eucgr.F03253.1.p	TCP-1/cpn60 chaperonin family protein
Eucgr.F03261.1.p	SKU5 similar 5
Eucgr.F03269.1.p	OPC-8:0 CoA ligase1
Eucgr.F03288.1.p	Transducin/WD40 repeat-like superfamily protein
Eucgr.F03302.1.p	catalase 2
Eucgr.F03307.1.p	tonoplast monosaccharide transporter2
Eucgr.F03313.1.p	xylem cysteine peptidase 1
Eucgr.L03049.1.p	AT hook motif DNA-binding family protein
Eucgr.F03341.3.p	NAD(P)-binding Rossmann-fold superfamily protein
Eucgr.F03353.1.p	Phosphofructokinase family protein
Eucgr.F03363.1.p	WPP domain interacting protein 1
Eucgr.F03383.1.p	ubiquitin-conjugating enzyme 28
Eucgr.F03417.1.p	Calcium-binding EF-hand family protein
Eucgr.F03424.1.p	seed imbibition 1
Eucgr.F03430.4.p	ubiquitin family protein
Eucgr.F03433.1.p	Subtilase family protein
Eucgr.F03437.1.p	uridine kinase-like 3
Eucgr.F03443.1.p	HEAT SHOCK PROTEIN 81.4
Eucgr.F03445.1.p	calcineurin B-like protein 2
Eucgr.F03446.1.p	GBF-interacting protein 1
Eucgr.F03462.1.p	FASCICLIN-like arabinogalactan 1
Eucgr.F03492.1.p	RNA-binding (RRM/RBD/RNP motifs) family protein
Eucgr.F03500.1.p	CBS domain-containing protein / transporter associated domain-containing protein
Eucgr.F03503.1.p	transportin 1
Eucgr.F03505.1.p	ATPase, V1 complex, subunit B protein
Eucgr.F03508.1.p	Alba DNA/RNA-binding protein
Eucgr.F03509.2.p	PAM domain (PCI/PINT associated module) protein
Eucgr.F03515.2.p	Peroxidase superfamily protein
Eucgr.F03529.1.p	Translation initiation factor IF2/IF5
Eucgr.F03531.1.p	-
Eucgr.F03537.1.p	Pathogenesis-related thaumatin superfamily protein
Eucgr.F03538.2.p	flavonol synthase 1
Eucgr.F03543.1.p	Pyridoxal phosphate (PLP)-dependent transferases superfamily protein
Eucgr.F03549.1.p	Chlorophyll A-B binding family protein
Eucgr.F03557.1.p	O-methyltransferase 1
Eucgr.F03585.1.p	Aldolase superfamily protein
Eucgr.F03589.2.p	aldehyde dehydrogenase 3H1
Eucgr.F03602.1.p	Eukaryotic aspartyl protease family protein
Eucgr.F03605.4.p	Armadillo/beta-catenin-like repeat ; C2 calcium/lipid-binding domain (CaLB) protein
Eucgr.F03611.2.p	signal recognition particle-related / SRP-related
Eucgr.F03644.1.p	SWITCH/sucrose nonfermenting 3C
Eucgr.F03649.1.p	Chalcone-flavanone isomerase family protein
Eucgr.F03658.1.p	UDP-sugar pyrophosphorylase
Eucgr.F03661.5.p	phospholipase D alpha 1
Eucgr.F03663.1.p	phospholipase D alpha 1
Eucgr.F03667.1.p	HSP20-like chaperones superfamily protein
Eucgr.F03673.1.p	Pre-mRNA-processing-splicing factor
Eucgr.F03674.4.p	Signal recognition particle, SRP54 subunit protein
Eucgr.F03678.3.p	BED zinc finger ;hAT family dimerisation domain
Eucgr.F03689.1.p	2-oxoglutarate (2OG) and Fe(II)-dependent oxygenase superfamily protein
Eucgr.F03691.1.p	plastid transcriptionally active 17
Eucgr.F03700.2.p	Transducin family protein / WD-40 repeat family protein
Eucgr.F03709.1.p	isopropylmalate dehydrogenase 2
Eucgr.F03718.1.p	Pre-mRNA-processing-splicing factor
Eucgr.F03720.2.p	SUPPRESSOR OF AUXIN RESISTANCE 3
Eucgr.F03722.1.p	Polynucleotide adenylyltransferase family protein
Eucgr.F03724.1.p	heat shock protein 70B
Eucgr.F03737.3.p	-
Eucgr.F03755.1.p	Galactose mutarotase-like superfamily protein
Eucgr.F03757.1.p	D-3-phosphoglycerate dehydrogenase
Eucgr.F03761.1.p	RNA-binding (RRM/RBD/RNP motifs) family protein
Eucgr.F03770.1.p	exocyst complex component 84B
Eucgr.F03789.1.p	Coatomer, beta subunit
Eucgr.F03794.1.p	Ribosomal protein L30/L7 family protein
Eucgr.F03796.1.p	Pyridoxamine 5\'-phosphate oxidase family protein
Eucgr.F03800.3.p	Ubiquitin-specific protease family C19-related protein
Eucgr.F03801.3.p	Ergosterol biosynthesis ERG4/ERG24 family
Eucgr.F03806.1.p	vacuolar ATP synthase subunit A
Eucgr.F03808.1.p	pumilio 5
Eucgr.F03812.1.p	Protein phosphatase 2C family protein
Eucgr.F03816.1.p	D-isomer specific 2-hydroxyacid dehydrogenase family protein
Eucgr.F03856.1.p	-
Eucgr.F03862.1.p	S-adenosyl-L-methionine-dependent methyltransferases superfamily protein
Eucgr.F03862.2.p	cobalt ion binding
Eucgr.F03866.1.p	light harvesting complex of photosystem II 5
Eucgr.F03879.1.p	HSP20-like chaperones superfamily protein
Eucgr.F03884.1.p	SEC14 cytosolic factor family protein / phosphoglyceride transfer family protein
Eucgr.F03885.1.p	C2 calcium/lipid-binding plant phosphoribosyltransferase family protein
Eucgr.F03916.2.p	N-terminal nucleophile aminohydrolases (Ntn hydrolases) superfamily protein
Eucgr.F03922.1.p	protein tyrosine phosphatase 1
Eucgr.F03923.8.p	ATP synthase delta-subunit gene
Eucgr.F03933.1.p	Regulator of Vps4 activity in the MVB pathway protein
Eucgr.F03935.1.p	SEC6
Eucgr.F03948.1.p	-
Eucgr.F03976.2.p	Ribosomal protein S13/S18 family
Eucgr.F03980.1.p	Peroxidase superfamily protein
Eucgr.F03988.1.p	Peroxidase superfamily protein
Eucgr.F03992.3.p	polypyrimidine tract-binding protein 3
Eucgr.F04000.1.p	R-protein L3 B
Eucgr.F04002.1.p	-
Eucgr.F04008.2.p	ubiquitin interaction motif-containing protein
Eucgr.F04015.1.p	Exocyst complex component SEC5
Eucgr.F04018.1.p	DPP6 N-terminal domain-like protein
Eucgr.F04024.1.p	ATPase family associated with various cellular activities (AAA)
Eucgr.F04026.1.p	proteasome beta subunit C1
Eucgr.F04028.1.p	thylakoidal ascorbate peroxidase
Eucgr.F04030.1.p	PDI-like 1-1
Eucgr.F04032.1.p	ChaC-like family protein
Eucgr.F04068.1.p	Peptidase M20/M25/M40 family protein
Eucgr.F04070.1.p	20S proteasome subunit PAA2
Eucgr.F04071.1.p	aldehyde dehydrogenase 7B4
Eucgr.F04073.1.p	valyl-tRNA synthetase / valine--tRNA ligase (VALRS)
Eucgr.F04091.2.p	HOPW1-1-interacting 1
Eucgr.F04099.1.p	related to ubiquitin 1
Eucgr.K00383.3.p	ARM repeat superfamily protein
Eucgr.F04109.1.p	RNA polymerase I subunit 43
Eucgr.F04114.1.p	carbamoyl phosphate synthetase B
Eucgr.F04116.1.p	mercaptopyruvate sulfurtransferase 1
Eucgr.F04120.1.p	phosphoglycerate kinase
Eucgr.F04145.1.p	glyceraldehyde-3-phosphate dehydrogenase of plastid 2
Eucgr.F04149.1.p	metacaspase 4
Eucgr.F04150.1.p	aldehyde dehydrogenase 5F1
Eucgr.F04156.1.p	RING/FYVE/PHD zinc finger superfamily protein
Eucgr.F04165.1.p	HSP20-like chaperones superfamily protein
Eucgr.F04189.1.p	nuclear pore anchor
Eucgr.F04195.1.p	-
Eucgr.F04198.1.p	SUPPRESSOR OF AUXIN RESISTANCE1
Eucgr.F04205.1.p	NAD(P)-binding Rossmann-fold superfamily protein
Eucgr.F04208.1.p	methionine S-methyltransferase
Eucgr.F04219.1.p	HSP20-like chaperones superfamily protein
Eucgr.F04241.2.p	cullin-associated and neddylation dissociated
Eucgr.F04242.1.p	dynamin-like 3
Eucgr.F04330.1.p	chloroplast heat shock protein 70-2
Eucgr.F04332.2.p	ATP phosphoribosyl transferase 2
Eucgr.F04339.2.p	cleavage and polyadenylation specificity factor 73-I
Eucgr.F04344.1.p	NB-ARC domain-containing disease resistance protein
Eucgr.F04345.2.p	RAB GTPase homolog G3F
Eucgr.F04359.1.p	coatomer gamma-2 subunit, putative / gamma-2 coat protein, putative / gamma-2 COP, putative
Eucgr.F04363.1.p	O-Glycosyl hydrolases family 17 protein
Eucgr.F04398.1.p	-
Eucgr.F04402.1.p	SNF1-related protein kinase 2.10
Eucgr.F04425.1.p	thiamin biosynthesis protein, putative
Eucgr.F04428.1.p	NmrA-like negative transcriptional regulator family protein
Eucgr.F04448.1.p	HAL2-like
Eucgr.F04450.1.p	Pathogenesis-related thaumatin superfamily protein
Eucgr.F04451.2.p	Plant protein of unknown function (DUF639)
Eucgr.F04457.1.p	protein-protein interaction regulator family protein
Eucgr.F04458.3.p	beta-D-xylosidase 4
Eucgr.F04463.1.p	beta-D-xylosidase 4
Eucgr.F04466.1.p	beta-D-xylosidase 4
Eucgr.F04472.1.p	RNA-binding (RRM/RBD/RNP motifs) family protein with retrovirus zinc finger-like domain
Eucgr.F04474.1.p	Endoplasmic reticulum vesicle transporter protein
Eucgr.F04478.2.p	Protein phosphatase 2C family protein
Eucgr.F04479.1.p	GC-rich sequence DNA-binding factor-like protein with Tuftelin interacting domain
Eucgr.F04480.1.p	EXORDIUM like 2
Eucgr.F04482.1.p	EXORDIUM like 2
Eucgr.G00034.1.p	riboflavin kinase/FMN hydrolase
Eucgr.G00052.1.p	3-deoxy-d-arabino-heptulosonate 7-phosphate synthase
Eucgr.G00060.1.p	beta-ureidopropionase
Eucgr.G00061.1.p	Vps51/Vps67 family (components of vesicular transport) protein
Eucgr.G00074.1.p	HXXXD-type acyl-transferase family protein
Eucgr.G00082.2.p	HXXXD-type acyl-transferase family protein
Eucgr.G00235.1.p	PREFOLDIN 1
Eucgr.G00352.1.p	Chaperone DnaJ-domain superfamily protein
Eucgr.G00400.1.p	-
Eucgr.G00415.1.p	mitochondrial HSO70 2
Eucgr.G00442.1.p	Phosphoglycerate mutase family protein
Eucgr.G00444.1.p	Aldolase-type TIM barrel family protein
Eucgr.G00445.1.p	serine carboxypeptidase-like 19
Eucgr.G00555.1.p	NAD(P)-linked oxidoreductase superfamily protein
Eucgr.G00557.2.p	pyrophosphorylase 6
Eucgr.G00559.1.p	Pyridoxal phosphate (PLP)-dependent transferases superfamily protein
Eucgr.G00574.1.p	xyloglucan endotransglucosylase/hydrolase 10
Eucgr.G00577.1.p	GLU-ADT subunit B
Eucgr.G00607.1.p	tubulin alpha-2 chain
Eucgr.G00608.3.p	ethylene-dependent gravitropism-deficient and yellow-green-like 3
Eucgr.G00618.1.p	serine carboxypeptidase-like 17
Eucgr.G00649.1.p	xylose isomerase family protein
Eucgr.G00652.1.p	serine carboxypeptidase-like 2
Eucgr.G00654.1.p	serine carboxypeptidase-like 1
Eucgr.G00661.1.p	vaculolar sorting receptor 3
Eucgr.G00772.1.p	Disease resistance protein (TIR-NBS-LRR class) family
Eucgr.G00778.1.p	Thioredoxin superfamily protein
Eucgr.G00845.1.p	UDP-Glycosyltransferase superfamily protein
Eucgr.G00849.2.p	GroES-like zinc-binding alcohol dehydrogenase family protein
Eucgr.G00851.1.p	D-3-phosphoglycerate dehydrogenase
Eucgr.G00853.1.p	DNA-directed RNA polymerase family protein
Eucgr.G00854.1.p	PTEN 2
Eucgr.G00868.1.p	2-oxoglutarate dehydrogenase, E1 component
Eucgr.G00871.1.p	S-adenosyl-L-methionine-dependent methyltransferases superfamily protein
Eucgr.G00906.1.p	3-methylcrotonyl-CoA carboxylase
Eucgr.G00920.1.p	abscisic acid responsive elements-binding factor 3
Eucgr.G00957.3.p	ARP protein (REF)
Eucgr.G00982.1.p	ARP protein (REF)
Eucgr.G00989.1.p	presequence protease 2
Eucgr.G01045.2.p	alpha/beta-Hydrolases superfamily protein
Eucgr.G01085.1.p	alpha/beta-Hydrolases superfamily protein
Eucgr.G01098.3.p	alpha/beta-Hydrolases superfamily protein
Eucgr.G01113.1.p	Eukaryotic aspartyl protease family protein
Eucgr.G01120.1.p	Eukaryotic aspartyl protease family protein
Eucgr.G01121.1.p	MAP kinase 6
Eucgr.G01124.1.p	ribosomal protein L5 B
Eucgr.G01174.1.p	Pyridoxal-dependent decarboxylase family protein
Eucgr.G01176.3.p	DNAJ heat shock N-terminal domain-containing protein
Eucgr.G01186.1.p	CLP protease proteolytic subunit 6
Eucgr.G01188.2.p	Adenine nucleotide alpha hydrolases-like superfamily protein
Eucgr.G01192.1.p	alkenal reductase
Eucgr.G01193.2.p	SUMO-activating enzyme 2
Eucgr.G01194.1.p	BEL1-like homeodomain 6
Eucgr.G01198.2.p	Papain family cysteine protease
Eucgr.G01233.2.p	Coatomer, alpha subunit
Eucgr.G01276.1.p	Coatomer, alpha subunit
Eucgr.G01295.1.p	Coatomer, alpha subunit
Eucgr.G01342.1.p	squalene synthase 1
Eucgr.G01350.2.p	fructose-bisphosphate aldolase 2
Eucgr.G01359.1.p	LYR family of Fe/S cluster biogenesis protein
Eucgr.G01370.1.p	ubiquitin fusion degradation 1
Eucgr.G01374.1.p	methylthioadenosine nucleosidase 1
Eucgr.G01375.1.p	methylthioadenosine nucleosidase 1
Eucgr.I01133.2.p	multimeric translocon complex in the outer envelope membrane 132
Eucgr.G01417.1.p	PLC-like phosphodiesterases superfamily protein
Eucgr.G01434.1.p	ATPase, V1 complex, subunit B protein
Eucgr.G01436.2.p	geranylgeranyl reductase
Eucgr.G01451.1.p	BR-signaling kinase 1
Eucgr.G01453.1.p	Sec1/munc18-like (SM) proteins superfamily
Eucgr.G01465.1.p	ubiquitin family protein
Eucgr.G01468.1.p	Calcium-binding EF hand family protein
Eucgr.G01491.1.p	tonoplast monosaccharide transporter2
Eucgr.G01495.1.p	dolichyl-diphosphooligosaccharide-protein glycosyltransferase 48kDa subunit family protein
Eucgr.G01559.1.p	acetyl-CoA synthetase
Eucgr.G01561.1.p	Syntaxin/t-SNARE family protein
Eucgr.G01599.2.p	K+ uptake transporter 3
Eucgr.G01604.1.p	Mitochondrial substrate carrier family protein
Eucgr.I01282.3.p	Glycosyl hydrolase family 38 protein
Eucgr.G01640.1.p	phosphate transporter 3;1
Eucgr.G01646.2.p	vacuolar ATP synthase subunit C (VATC) / V-ATPase C subunit / vacuolar proton pump C subunit (DET3)
Eucgr.G01655.2.p	translocase inner membrane subunit 44-2
Eucgr.G01684.3.p	glycyl-tRNA synthetase / glycine--tRNA ligase
Eucgr.G01686.1.p	Aldolase-type TIM barrel family protein
Eucgr.G01699.1.p	P-loop containing nucleoside triphosphate hydrolases superfamily protein
Eucgr.G01703.1.p	signal recognition particle 19 kDa protein, putative / SRP19, putative
Eucgr.G01706.2.p	ATP-citrate lyase A-3
Eucgr.G01708.2.p	Endomembrane protein 70 protein family
Eucgr.G01711.1.p	pectin methylesterase 31
Eucgr.G01717.2.p	Microtubule associated protein (MAP65/ASE1) family protein
Eucgr.G01720.4.p	purple acid phosphatase 3
Eucgr.G01726.3.p	purple acid phosphatase 3
Eucgr.G01730.1.p	Protein kinase superfamily protein
Eucgr.G01731.1.p	S-adenosyl-L-methionine-dependent methyltransferases superfamily protein
Eucgr.G01748.1.p	Zinc finger, C3HC4 type (RING finger) family protein
Eucgr.G01749.1.p	nucleoporin 155
Eucgr.G01765.2.p	ARM repeat superfamily protein
Eucgr.G01767.1.p	plasmodesmata-located protein 6
Eucgr.L03513.1.p	Plant invertase/pectin methylesterase inhibitor superfamily protein
Eucgr.G01788.1.p	Phosphoglucomutase/phosphomannomutase family protein
Eucgr.G01806.1.p	Calcium-dependent lipid-binding (CaLB domain) family protein
Eucgr.G01832.1.p	Polyketide cyclase/dehydrase and lipid transport superfamily protein
Eucgr.G01854.2.p	Polyketide cyclase/dehydrase and lipid transport superfamily protein
Eucgr.G01858.4.p	MLP-like protein 423
Eucgr.G01875.1.p	SEC12P-like 2 protein
Eucgr.G01880.1.p	serine carboxypeptidase-like 50
Eucgr.G01893.1.p	quinolinate phoshoribosyltransferase
Eucgr.G01905.1.p	Cupredoxin superfamily protein
Eucgr.G01919.1.p	UDP-Glycosyltransferase superfamily protein
Eucgr.G01920.1.p	ATP synthase alpha/beta family protein
Eucgr.G01923.2.p	Octicosapeptide/Phox/Bem1p family protein
Eucgr.G01931.1.p	Nucleotidylyl transferase superfamily protein
Eucgr.G01942.1.p	alpha-xylosidase 1
Eucgr.G01943.1.p	2-oxoacid dehydrogenases acyltransferase family protein
Eucgr.G01944.1.p	STT7 homolog STN7
Eucgr.G01975.2.p	NAC (No Apical Meristem) domain transcriptional regulator superfamily protein
Eucgr.G01978.1.p	P-loop containing nucleoside triphosphate hydrolases superfamily protein
Eucgr.G01988.1.p	-
Eucgr.G02037.2.p	decapping 5
Eucgr.G02039.3.p	nuclear matrix constituent protein-related
Eucgr.G02064.1.p	WPP domain-interacting protein 2
Eucgr.G02070.1.p	BSD domain-containing protein
Eucgr.G02071.1.p	Translin family protein
Eucgr.G02074.2.p	ATPase E1
Eucgr.G02074.4.p	Protein kinase superfamily protein
Eucgr.G02085.5.p	UDP-glucosyl transferase 73B3
Eucgr.G02088.1.p	Nuclear transport factor 2 (NTF2) family protein with RNA binding (RRM-RBD-RNP motifs) domain
Eucgr.G02105.1.p	Purple acid phosphatases superfamily protein
Eucgr.G02106.1.p	beta glucosidase 40
Eucgr.G02107.1.p	Ankyrin repeat family protein
Eucgr.G02112.1.p	uvrB/uvrC motif-containing protein
Eucgr.G02156.1.p	eukaryotic elongation factor 5A-1
Eucgr.G02157.1.p	FKBP-like peptidyl-prolyl cis-trans isomerase family protein
Eucgr.G02165.1.p	ATP/GTP-binding protein family
Eucgr.L02071.1.p	S-adenosyl-L-methionine-dependent methyltransferases superfamily protein
Eucgr.G02176.1.p	ssDNA-binding transcriptional regulator
Eucgr.G02177.1.p	voltage dependent anion channel 1
Eucgr.G02178.3.p	SPFH/Band 7/PHB domain-containing membrane-associated protein family
Eucgr.G02182.4.p	-
Eucgr.G02184.1.p	CCCH-type zinc finger family protein
Eucgr.G02191.1.p	glutamine synthetase 1;4
Eucgr.G02197.1.p	3\'-5\'-exoribonuclease family protein
Eucgr.G02216.1.p	nuclear-encoded CLP protease P7
Eucgr.G02224.1.p	-
Eucgr.G02235.2.p	-
Eucgr.G02238.1.p	Prolyl oligopeptidase family protein
Eucgr.G02327.1.p	ferredoxin/thioredoxin reductase subunit A (variable subunit) 2
Eucgr.G02332.1.p	EAP30/Vps36 family protein
Eucgr.G02347.5.p	sequence-specific DNA binding transcription factors
Eucgr.G02349.1.p	ubiquitin-specific protease 12
Eucgr.G02357.1.p	ubiquitin E2 variant 1D-4
Eucgr.G02358.1.p	Ribosomal S17 family protein
Eucgr.G02360.3.p	Single-stranded nucleic acid binding R3H protein
Eucgr.G02361.4.p	homolog of anti-oxidant 1
Eucgr.G02406.2.p	Galactose oxidase/kelch repeat superfamily protein
Eucgr.G02420.1.p	Pyruvate kinase family protein
Eucgr.G02422.2.p	binding to TOMV RNA 1L (long form)
Eucgr.G02430.1.p	Galactose oxidase/kelch repeat superfamily protein
Eucgr.G02433.1.p	dehydroascorbate reductase 2
Eucgr.G02440.1.p	alpha/beta-Hydrolases superfamily protein
Eucgr.G02443.2.p	-
Eucgr.G02447.1.p	Nitrilase/cyanide hydratase and apolipoprotein N-acyltransferase family protein
Eucgr.G02458.1.p	phosphatidylglycerolphosphate synthase 1
Eucgr.G02461.2.p	binding;RNA binding
Eucgr.G02464.6.p	Tudor/PWWP/MBT superfamily protein
Eucgr.G02468.1.p	-
Eucgr.G02481.2.p	ATP synthase D chain, mitochondrial
Eucgr.G02485.1.p	mitochondrial substrate carrier family protein
Eucgr.G02508.1.p	GTP binding Elongation factor Tu family protein
Eucgr.G02539.3.p	chorismate synthase, putative / 5-enolpyruvylshikimate-3-phosphate phospholyase, putative
Eucgr.G02544.1.p	Zn-dependent exopeptidases superfamily protein
Eucgr.G02545.1.p	Ribophorin I
Eucgr.G02550.1.p	phenylalanine ammonia-lyase 2
Eucgr.G02557.2.p	P-loop containing nucleoside triphosphate hydrolases superfamily protein
Eucgr.G02570.1.p	Ras-related small GTP-binding family protein
Eucgr.G02573.1.p	Sec1/munc18-like (SM) proteins superfamily
Eucgr.G02574.1.p	FAD-dependent oxidoreductase family protein
Eucgr.G02598.1.p	SERINE CARBOXYPEPTIDASE-LIKE 49
Eucgr.G02607.1.p	soybean gene regulated by cold-2
Eucgr.G02608.1.p	beta-hexosaminidase 1
Eucgr.G02623.1.p	PsbP-like protein 1
Eucgr.G02641.3.p	UDP-XYL synthase 6
Eucgr.G02653.3.p	actin 3
Eucgr.G02663.2.p	pumilio 1
Eucgr.G02684.1.p	Tetratricopeptide repeat (TPR)-like superfamily protein
Eucgr.G02685.2.p	eukaryotic translation initiation factor 3G1
Eucgr.G02696.4.p	Glucose-1-phosphate adenylyltransferase family protein
Eucgr.G02703.2.p	Mitochondrial glycoprotein family protein
Eucgr.G02708.2.p	delta 1-pyrroline-5-carboxylate synthase 2
Eucgr.G02720.2.p	RNA-binding (RRM/RBD/RNP motifs) family protein
Eucgr.G02737.6.p	UDP-Glycosyltransferase superfamily protein
Eucgr.G02738.3.p	GATA type zinc finger transcription factor family protein
Eucgr.G02764.1.p	L-Aspartase-like family protein
Eucgr.G02767.1.p	RNI-like superfamily protein
Eucgr.G02771.1.p	Microsomal signal peptidase 25 kDa subunit (SPC25)
Eucgr.G02782.1.p	RP non-ATPase subunit 8A
Eucgr.G02785.2.p	Ribosomal protein L10 family protein
Eucgr.G02792.2.p	phospholipase C 2
Eucgr.G02799.2.p	light harvesting complex photosystem II
Eucgr.G02801.3.p	Clathrin, heavy chain
Eucgr.G02804.1.p	Eukaryotic translation initiation factor 2 subunit 1
Eucgr.G02805.2.p	histidine acid phosphatase family protein
Eucgr.G02807.1.p	ferritin 4
Eucgr.G02824.1.p	alpha-soluble NSF attachment protein 2
Eucgr.G02835.3.p	Melibiase family protein
Eucgr.G02844.1.p	Ribosomal protein S26e family protein
Eucgr.G02848.2.p	manganese superoxide dismutase 1
[truncated: 1,448 more rows]

## Sheet: 2. T-test Sig. Proteins
List of proteins statistically significant (t-test)
Phytozome Access	p.value	-LOG10(p)	FDR
Eucgr.A00095.1.p	0.00085468	3.0682	0.014512
Eucgr.A00424.1.p	0.0045126	2.3456	0.046698
Eucgr.A00600.1.p	3.0751e-05	4.5121	0.0017092
Eucgr.A00882.1.p	0.00021944	3.6587	0.0055197
Eucgr.A01018.1.p	5.9775e-05	4.2235	0.002496
Eucgr.A01021.4.p	0.0038859	2.4105	0.042109
Eucgr.A01218.1.p	0.0016347	2.7866	0.022532
Eucgr.A01423.1.p	3.6207e-06	5.4412	0.00051165
Eucgr.A01437.2.p	4.2947e-06	5.3671	0.00051165
Eucgr.A01460.1.p	0.0036928	2.4326	0.040527
Eucgr.A01533.1.p	0.0013882	2.8576	0.020099
Eucgr.A01825.1.p	0.0008549	3.0681	0.014512
Eucgr.A01969.1.p	3.6709e-05	4.4352	0.0018603
Eucgr.A02112.2.p	6.9673e-05	4.1569	0.0026977
Eucgr.A02249.1.p	0.0016015	2.7955	0.022163
Eucgr.A02398.3.p	0.004626	2.3348	0.047303
Eucgr.A02793.1.p	0.0030013	2.5227	0.034941
Eucgr.A02867.2.p	1.1872e-06	5.9255	0.00034241
Eucgr.A02903.3.p	0.00012922	3.8887	0.0039773
Eucgr.B00043.1.p	0.0034855	2.4577	0.038621
Eucgr.B00045.1.p	0.00017803	3.7495	0.0047929
Eucgr.B00086.1.p	0.0025467	2.594	0.03112
Eucgr.B00159.1.p	1.567e-09	8.8049	5.4e-06
Eucgr.B00176.1.p	0.0017572	2.7552	0.023746
Eucgr.B00227.1.p	0.00021515	3.6673	0.0054918
Eucgr.B00400.3.p	0.0046428	2.3332	0.047335
Eucgr.B00825.1.p	7.4048e-05	4.1305	0.0027908
Eucgr.B01162.1.p	8.8404e-05	4.0535	0.0031086
Eucgr.B01389.1.p	1.3448e-06	5.8714	0.00034241
Eucgr.B01453.1.p	0.0047501	2.3233	0.047882
Eucgr.B01499.1.p	0.0005102	3.2923	0.0098221
Eucgr.B01579.4.p	0.0011261	2.9484	0.01717
Eucgr.B01742.1.p	0.00049264	3.3075	0.0096456
Eucgr.B01931.1.p	0.00098255	3.0076	0.015896
Eucgr.B02118.1.p	1.1513e-06	5.9388	0.00034241
Eucgr.B02223.3.p	6.0844e-05	4.2158	0.002496
Eucgr.B02276.1.p	0.0019727	2.7049	0.025225
Eucgr.B02285.1.p	0.00022286	3.652	0.0055251
Eucgr.B02287.1.p	1.6179e-05	4.791	0.0011303
Eucgr.B02310.1.p	0.0014199	2.8477	0.020388
Eucgr.B02376.1.p	0.0018018	2.7443	0.024132
Eucgr.B02712.1.p	3.9124e-05	4.4076	0.001926
Eucgr.B02747.1.p	0.00030814	3.5113	0.0068066
Eucgr.B03092.2.p	2.8945e-06	5.5384	0.00045338
Eucgr.B03151.3.p	2.5828e-07	6.5879	0.00022251
Eucgr.B03175.1.p	3.6172e-05	4.4416	0.0018603
Eucgr.B03179.6.p	5.0097e-07	6.3002	0.00030196
Eucgr.B03195.1.p	0.0030277	2.5189	0.03513
Eucgr.B03640.2.p	0.0005382	3.2691	0.010247
Eucgr.C00066.1.p	0.00039834	3.3997	0.0081225
Eucgr.C00094.3.p	0.00194	2.7122	0.025039
Eucgr.C00154.1.p	0.0040427	2.3933	0.04313
Eucgr.C00165.2.p	0.0010991	2.959	0.016941
Eucgr.C00196.1.p	2.0621e-05	4.6857	0.001292
Eucgr.C00559.1.p	1.3971e-05	4.8548	0.00105
Eucgr.C00638.1.p	5.2397e-05	4.2807	0.0023449
Eucgr.C00678.1.p	0.00014531	3.8377	0.0043117
Eucgr.C00684.1.p	3.7267e-06	5.4287	0.00051165
Eucgr.C00756.1.p	0.0011015	2.958	0.016941
Eucgr.C00820.1.p	0.00076566	3.116	0.013326
Eucgr.C01375.1.p	1.7215e-05	4.7641	0.0011303
Eucgr.C01646.2.p	8.0125e-05	4.0962	0.0029064
Eucgr.C01905.1.p	0.0003864	3.413	0.0080213
Eucgr.C01931.1.p	0.00012242	3.9122	0.003906
Eucgr.C02207.1.p	0.0045012	2.3467	0.046698
Eucgr.C02215.1.p	0.00014537	3.8375	0.0043117
Eucgr.C02284.2.p	2.7404e-06	5.5622	0.00045338
Eucgr.C02514.1.p	0.0011023	2.9577	0.016941
Eucgr.C02594.1.p	0.002907	2.5366	0.034379
Eucgr.C02666.1.p	0.00023855	3.6224	0.0057087
Eucgr.C02897.2.p	0.0032478	2.4884	0.036937
Eucgr.C02986.2.p	0.0010568	2.976	0.016782
Eucgr.C03199.1.p	0.0015384	2.8129	0.021816
Eucgr.C03305.1.p	0.00060561	3.2178	0.011342
Eucgr.C03812.1.p	0.0011449	2.9412	0.01738
Eucgr.C03822.2.p	0.00052615	3.2789	0.010073
Eucgr.C03891.1.p	0.00038288	3.4169	0.0079965
Eucgr.C04105.2.p	3.8684e-05	4.4125	0.001926
Eucgr.D00001.2.p	0.002132	2.6712	0.026716
Eucgr.D00261.1.p	0.00013042	3.8846	0.0039773
Eucgr.D00264.2.p	1.296e-05	4.8874	0.0010386
Eucgr.D00494.1.p	0.00011064	3.9561	0.003631
Eucgr.D00551.1.p	0.0048344	2.3157	0.048288
Eucgr.D00571.1.p	0.0015752	2.8027	0.022155
Eucgr.D00750.1.p	0.00039822	3.3999	0.0081225
Eucgr.D01184.1.p	0.00026667	3.574	0.0061883
Eucgr.D01833.1.p	0.0016967	2.7704	0.023202
Eucgr.D01844.1.p	0.0011593	2.9358	0.017388
Eucgr.D01856.1.p	1.7385e-05	4.7598	0.0011303
Eucgr.D01930.2.p	0.0011606	2.9353	0.017388
Eucgr.D01944.1.p	0.00029905	3.5243	0.0067354
Eucgr.D02073.1.p	7.4069e-08	7.1304	0.00012762
Eucgr.D02073.2.p	0.00012495	3.9033	0.0039504
Eucgr.D02221.1.p	0.00086834	3.0613	0.014594
Eucgr.D02251.1.p	0.0037412	2.427	0.040798
Eucgr.D02270.1.p	0.0015982	2.7964	0.022163
Eucgr.D02276.1.p	0.0010875	2.9636	0.016941
Eucgr.D02467.1.p	0.0044372	2.3529	0.046476
Eucgr.D02501.2.p	9.2482e-05	4.0339	0.0031869
Eucgr.D02658.1.p	3.944e-06	5.4041	0.00051165
Eucgr.E00187.1.p	0.00029888	3.5245	0.0067354
Eucgr.E00329.1.p	2.3251e-05	4.6336	0.0014056
Eucgr.E00342.1.p	3.6811e-06	5.434	0.00051165
Eucgr.E00402.2.p	1.356e-05	4.8677	0.00105
Eucgr.E00433.1.p	1.0584e-06	5.9754	0.00034241
Eucgr.E00461.1.p	1.4017e-05	4.8534	0.00105
Eucgr.E01095.1.p	0.0028946	2.5384	0.034379
Eucgr.E01117.5.p	0.00023832	3.6228	0.0057087
Eucgr.E01257.1.p	4.4968e-06	5.3471	0.00051653
Eucgr.E01413.1.p	0.00039661	3.4016	0.0081225
Eucgr.E01596.1.p	0.00030492	3.5158	0.0067791
Eucgr.E02424.1.p	3.2069e-05	4.4939	0.0017541
Eucgr.E02482.6.p	5.427e-05	4.2654	0.0023976
Eucgr.E03294.1.p	0.0022913	2.6399	0.028402
Eucgr.E03410.1.p	0.0019764	2.7041	0.025225
Eucgr.E03447.1.p	0.00068262	3.1658	0.012316
Eucgr.E03765.1.p	0.0038212	2.4178	0.041539
Eucgr.E03917.1.p	0.003944	2.4041	0.042472
Eucgr.E04057.1.p	0.0019731	2.7048	0.025225
Eucgr.E04228.3.p	0.0029252	2.5339	0.0344
Eucgr.F00121.1.p	0.00040583	3.3917	0.0082264
Eucgr.F00184.2.p	0.0018684	2.7285	0.024763
Eucgr.F00249.1.p	1.7933e-05	4.7464	0.0011444
Eucgr.F00366.2.p	0.0030839	2.5109	0.035469
Eucgr.F00470.1.p	0.0015018	2.8234	0.021386
Eucgr.F00807.1.p	2.3714e-05	4.625	0.0014089
Eucgr.F01228.1.p	0.00085947	3.0658	0.014518
Eucgr.F01604.4.p	0.0021616	2.6652	0.026989
Eucgr.F01620.1.p	0.0029131	2.5356	0.034379
Eucgr.F01663.1.p	0.00064692	3.1891	0.011962
Eucgr.F01694.3.p	8.236e-06	5.0843	0.00078837
Eucgr.F01793.1.p	0.0027291	2.564	0.032883
Eucgr.F01813.2.p	0.0020857	2.6807	0.026231
Eucgr.F01822.1.p	0.00059374	3.2264	0.011181
Eucgr.F01883.2.p	0.00021075	3.6762	0.0054197
Eucgr.F01888.2.p	6.7593e-06	5.1701	0.00068507
Eucgr.F02299.1.p	0.00015439	3.8114	0.0044708
Eucgr.F02490.1.p	0.00010851	3.9645	0.0035956
Eucgr.F02659.1.p	0.0042368	2.373	0.044923
Eucgr.F02696.1.p	0.00030319	3.5183	0.0067791
Eucgr.F02711.1.p	0.0034741	2.4592	0.038619
Eucgr.F02729.1.p	6.05e-05	4.2182	0.002496
Eucgr.F02898.1.p	0.00080142	3.0961	0.013809
Eucgr.F03031.3.p	0.0042989	2.3666	0.045303
Eucgr.F03196.1.p	0.003904	2.4085	0.042173
Eucgr.F03341.3.p	0.00043993	3.3566	0.0087631
Eucgr.F03417.1.p	0.0003527	3.4526	0.0075963
Eucgr.F03503.1.p	0.00093546	3.029	0.01535
Eucgr.F03531.1.p	0.00050514	3.2966	0.0098036
Eucgr.F03718.1.p	0.00055086	3.259	0.01043
Eucgr.F03800.3.p	0.00034391	3.4636	0.0074535
Eucgr.F03948.1.p	0.004789	2.3198	0.047973
Eucgr.F03988.1.p	1.3911e-06	5.8566	0.00034241
Eucgr.F04000.1.p	1.4589e-05	4.836	0.0010694
Eucgr.F04008.2.p	0.0029569	2.5292	0.034541
Eucgr.F04030.1.p	0.001593	2.7978	0.022163
Eucgr.F04068.1.p	0.0028747	2.5414	0.034278
Eucgr.F04114.1.p	0.00014676	3.8334	0.0043117
Eucgr.F04150.1.p	0.003075	2.5122	0.035469
Eucgr.F04241.2.p	0.0019384	2.7126	0.025039
Eucgr.F04425.1.p	0.0044817	2.3486	0.046698
Eucgr.F04479.1.p	0.0026824	2.5715	0.032434
Eucgr.F04480.1.p	0.0019211	2.7164	0.024982
Eucgr.G00061.1.p	0.00082961	3.0811	0.014223
Eucgr.G00444.1.p	0.0003721	3.4293	0.0079016
Eucgr.G00649.1.p	0.0018878	2.724	0.024771
Eucgr.G00652.1.p	0.0001929	3.7147	0.0051133
Eucgr.G00661.1.p	5.3196e-06	5.2741	0.00059133
Eucgr.G00778.1.p	0.0047047	2.3275	0.047824
Eucgr.G01374.1.p	0.00021713	3.6633	0.0055016
Eucgr.G01436.2.p	2.9642e-05	4.5281	0.0016746
Eucgr.G01561.1.p	0.00027367	3.5628	0.006287
Eucgr.G01717.2.p	1.4895e-05	4.8269	0.0010694
Eucgr.G01788.1.p	0.00012923	3.8886	0.0039773
Eucgr.G01832.1.p	0.00016039	3.7948	0.0045317
Eucgr.G01942.1.p	0.0028026	2.5524	0.033632
Eucgr.G02440.1.p	0.00035542	3.4493	0.0076074
Eucgr.G02508.1.p	0.0014165	2.8488	0.020388
Eucgr.G02737.6.p	0.0014783	2.8302	0.021138
Eucgr.G02824.1.p	0.00025078	3.6007	0.0059598
Eucgr.G02835.3.p	0.00021034	3.6771	0.0054197
Eucgr.G02921.1.p	0.0018905	2.7234	0.024771
Eucgr.G03107.1.p	0.00069763	3.1564	0.012456
Eucgr.G03205.2.p	0.0017379	2.76	0.023578
Eucgr.G03235.4.p	0.00017155	3.7656	0.0047675
Eucgr.G03271.1.p	2.0374e-06	5.6909	0.00041299
Eucgr.G03366.1.p	0.0010148	2.9936	0.016265
Eucgr.H00078.1.p	0.0045956	2.3377	0.047133
Eucgr.H00084.1.p	2.5226e-06	5.5982	0.00045338
Eucgr.H00134.2.p	0.00099441	3.0024	0.016013
Eucgr.H00494.1.p	0.00015965	3.7968	0.0045317
Eucgr.H00506.1.p	1.7279e-07	6.7625	0.00019848
Eucgr.H00539.1.p	7.928e-05	4.1008	0.0029064
Eucgr.H00731.1.p	0.0030878	2.5103	0.035469
Eucgr.H00884.1.p	0.0036537	2.4373	0.040225
Eucgr.H00962.1.p	4.3392e-05	4.3626	0.0020768
Eucgr.H01278.1.p	8.9332e-05	4.049	0.0031095
Eucgr.H01506.1.p	0.0034114	2.4671	0.038168
Eucgr.H01660.2.p	5.0743e-05	4.2946	0.0023008
Eucgr.H02340.1.p	0.0045126	2.3456	0.046698
Eucgr.H02531.1.p	0.00013696	3.8634	0.0041399
Eucgr.H02606.3.p	1.3882e-06	5.8576	0.00034241
Eucgr.H02940.1.p	0.0047804	2.3205	0.047973
Eucgr.H03069.3.p	5.2576e-07	6.2792	0.00030196
Eucgr.H03163.1.p	4.0248e-05	4.3953	0.0019535
Eucgr.H03164.1.p	9.4309e-05	4.0254	0.0032177
Eucgr.H03165.1.p	0.0042563	2.371	0.044991
Eucgr.H03219.1.p	0.00096742	3.0144	0.0158
Eucgr.H03269.1.p	0.0050284	2.2986	0.049793
Eucgr.H03427.1.p	0.0034529	2.4618	0.038507
Eucgr.H03518.1.p	0.00028472	3.5456	0.0064975
Eucgr.H03613.1.p	1.0227e-06	5.9902	0.00034241
Eucgr.H03882.1.p	0.00091375	3.0392	0.015138
Eucgr.H04086.1.p	0.003243	2.4891	0.036937
Eucgr.H04164.1.p	0.0020519	2.6878	0.025901
Eucgr.H04236.4.p	1.7226e-05	4.7638	0.0011303
Eucgr.H04403.1.p	2.7841e-06	5.5553	0.00045338
Eucgr.H04427.1.p	2.8704e-05	4.5421	0.0016486
Eucgr.H04428.2.p	0.00064913	3.1877	0.011962
Eucgr.H04452.1.p	0.00071436	3.1461	0.012677
Eucgr.H04505.1.p	0.0023851	2.6225	0.029459
Eucgr.H04547.1.p	7.1456e-05	4.146	0.002736
Eucgr.H04662.1.p	0.0021705	2.6634	0.027002
Eucgr.H04787.2.p	0.00050639	3.2955	0.0098036
Eucgr.H04815.1.p	2.2745e-06	5.6431	0.00043543
Eucgr.H04880.1.p	0.0047255	2.3255	0.047882
Eucgr.H05078.1.p	8.6206e-05	4.0645	0.0030944
Eucgr.H05081.2.p	0.00023069	3.637	0.0056381
Eucgr.I00053.1.p	0.0010665	2.9721	0.016815
Eucgr.I00241.1.p	0.00010212	3.9909	0.0034165
Eucgr.I00519.1.p	0.00079097	3.1018	0.013697
Eucgr.I00545.2.p	0.0033467	2.4754	0.037565
Eucgr.I00594.1.p	0.00071737	3.1443	0.012677
Eucgr.I00724.3.p	8.8047e-05	4.0553	0.0031086
Eucgr.I01072.1.p	4.7993e-05	4.3188	0.0022349
Eucgr.I01129.1.p	0.0024544	2.6101	0.030099
Eucgr.I01368.1.p	0.0007554	3.1218	0.013214
Eucgr.I01402.1.p	0.00026757	3.5726	0.0061883
Eucgr.I01495.1.p	0.00026194	3.5818	0.0061405
Eucgr.I01691.3.p	0.0047521	2.3231	0.047882
Eucgr.I01709.1.p	1.8462e-06	5.7337	0.00039763
Eucgr.I01712.1.p	0.00016044	3.7947	0.0045317
Eucgr.I01713.1.p	0.0010824	2.9656	0.016941
Eucgr.I01714.1.p	8.6447e-06	5.0632	0.00080513
Eucgr.I01715.1.p	7.4506e-05	4.1278	0.0027908
Eucgr.I01800.1.p	0.001594	2.7975	0.022163
Eucgr.I01911.2.p	0.00074092	3.1302	0.013027
Eucgr.I02136.1.p	0.0018813	2.7255	0.024771
Eucgr.I02163.1.p	0.00098164	3.008	0.015896
Eucgr.I02171.1.p	0.0026156	2.5824	0.031849
Eucgr.I02231.1.p	0.00091878	3.0368	0.015149
Eucgr.I02304.1.p	1.7668e-06	5.7528	0.00039763
Eucgr.I02351.2.p	0.0012079	2.918	0.017891
Eucgr.I02690.3.p	0.0048527	2.314	0.04833
Eucgr.I02743.2.p	0.00048096	3.3179	0.0095252
Eucgr.J00015.2.p	5.5033e-05	4.2594	0.0024005
Eucgr.J00025.2.p	0.0020473	2.6888	0.025901
Eucgr.J00043.1.p	3.4721e-05	4.4594	0.0018603
Eucgr.J00124.1.p	1.0174e-05	4.9925	0.00087703
Eucgr.J00125.1.p	0.00032827	3.4838	0.0071596
Eucgr.J00281.1.p	6.6768e-05	4.1754	0.0026446
Eucgr.J00304.1.p	6.321e-05	4.1992	0.0025405
Eucgr.J00305.3.p	0.0010686	2.9712	0.016815
Eucgr.J00319.1.p	0.0035741	2.4468	0.039475
Eucgr.J00461.1.p	9.8216e-06	5.0078	0.00087703
Eucgr.J00492.1.p	0.00037376	3.4274	0.0079016
Eucgr.J00493.1.p	0.0028108	2.5512	0.033632
Eucgr.J00610.1.p	0.0012945	2.8879	0.018982
Eucgr.J00611.1.p	0.0039741	2.4008	0.042662
Eucgr.J00682.1.p	0.00061094	3.214	0.01138
Eucgr.J00778.1.p	0.00020363	3.6912	0.005316
Eucgr.J00851.1.p	0.0012552	2.9013	0.018484
Eucgr.J00859.1.p	0.00069357	3.1589	0.012448
Eucgr.J00966.1.p	0.00066214	3.1791	0.012137
Eucgr.J01037.1.p	0.0037079	2.4309	0.040563
Eucgr.J01052.1.p	1.6931e-05	4.7713	0.0011303
Eucgr.J01112.1.p	0.001767	2.7528	0.023785
Eucgr.J01143.1.p	0.0011905	2.9243	0.01776
Eucgr.J01163.2.p	9.6077e-05	4.0174	0.0032459
Eucgr.J01165.3.p	0.0015596	2.807	0.022026
Eucgr.J01234.1.p	0.0008724	3.0593	0.014594
Eucgr.J01372.1.p	0.0049468	2.3057	0.049126
Eucgr.J01374.1.p	0.00018719	3.7277	0.0050003
Eucgr.J01562.1.p	0.0011539	2.9378	0.017388
Eucgr.J01621.1.p	0.00012933	3.8883	0.0039773
Eucgr.J01640.1.p	0.0018067	2.7431	0.024132
Eucgr.J01663.1.p	4.3058e-06	5.3659	0.00051165
Eucgr.J01697.1.p	0.0013575	2.8673	0.019737
Eucgr.J01844.1.p	0.0016589	2.7802	0.022775
Eucgr.J01960.1.p	0.00025718	3.5898	0.0060701
Eucgr.J02030.1.p	0.0012097	2.9173	0.017891
Eucgr.J02133.1.p	0.0032781	2.4844	0.037159
Eucgr.J02245.1.p	3.6612e-05	4.4364	0.0018603
Eucgr.J02246.1.p	0.0033383	2.4765	0.037565
Eucgr.J02388.1.p	4.1397e-06	5.383	0.00051165
Eucgr.J02393.1.p	0.00017595	3.7546	0.0047809
Eucgr.J02408.1.p	0.0018464	2.7337	0.024566
Eucgr.J02453.3.p	0.0045329	2.3436	0.046768
Eucgr.J02588.1.p	3.6542e-05	4.4372	0.0018603
Eucgr.J02805.1.p	0.0011062	2.9562	0.016941
Eucgr.J02848.1.p	0.00090747	3.0422	0.015107
Eucgr.J03069.1.p	6.7938e-05	4.1679	0.0026604
Eucgr.J03072.2.p	0.00017508	3.7568	0.0047809
Eucgr.J03114.1.p	0.0001762	3.754	0.0047809
Eucgr.K00264.1.p	0.00048673	3.3127	0.0095844
Eucgr.K00275.2.p	0.0019112	2.7187	0.024946
Eucgr.K00295.1.p	0.00023768	3.624	0.0057087
Eucgr.K00387.1.p	0.00014764	3.8308	0.0043117
Eucgr.K00399.1.p	1.1829e-05	4.927	0.00097058
Eucgr.K00423.1.p	0.00022676	3.6444	0.0055815
Eucgr.K00462.1.p	2.151e-05	4.6674	0.0013236
Eucgr.K01026.1.p	0.003987	2.3994	0.042668
Eucgr.K01286.1.p	0.00067912	3.1681	0.012316
Eucgr.K01314.1.p	0.0013244	2.878	0.019339
Eucgr.K01402.1.p	0.0044222	2.3544	0.046461
Eucgr.K01497.1.p	0.0017218	2.764	0.023452
Eucgr.K01689.2.p	5.7247e-05	4.2422	0.0024409
Eucgr.K01721.1.p	0.0004124	3.3847	0.0082624
Eucgr.K01749.1.p	4.7095e-05	4.327	0.0022232
Eucgr.K01917.2.p	4.9237e-05	4.3077	0.0022623
Eucgr.K01919.1.p	0.0010306	2.9869	0.016441
Eucgr.K01922.1.p	6.6774e-06	5.1754	0.00068507
Eucgr.K02018.1.p	0.00068012	3.1674	0.012316
Eucgr.K02119.1.p	0.0029349	2.5324	0.0344
Eucgr.K02198.1.p	0.00016334	3.7869	0.0045762
Eucgr.K02206.1.p	7.537e-05	4.1228	0.0027927
Eucgr.K02263.2.p	0.0033322	2.4773	0.037565
Eucgr.K02305.1.p	0.00011695	3.932	0.0037665
Eucgr.K02497.1.p	0.0041965	2.3771	0.044633
Eucgr.K02650.1.p	6.6689e-06	5.1759	0.00068507
Eucgr.K02765.1.p	2.4505e-05	4.6107	0.0014312
Eucgr.K02786.1.p	6.3401e-05	4.1979	0.0025405
Eucgr.K02858.2.p	0.00022172	3.6542	0.0055251
Eucgr.K02871.2.p	1.1e-05	4.9586	0.00092453
Eucgr.K02882.4.p	5.7375e-05	4.2413	0.0024409
Eucgr.K02916.3.p	0.00041165	3.3855	0.0082624
Eucgr.K02930.1.p	0.0026558	2.5758	0.032224
Eucgr.K03136.1.p	0.0045478	2.3422	0.046781
Eucgr.K03154.2.p	8.364e-07	6.0776	0.00034241
Eucgr.K03425.1.p	0.0002005	3.6979	0.0052741
Eucgr.K03494.1.p	1.018e-05	4.9922	0.00087703
Eucgr.K03606.2.p	0.0020348	2.6915	0.025874
Eucgr.L00349.1.p	0.00011359	3.9447	0.0036927
Eucgr.L01291.1.p	7.9109e-06	5.1018	0.00077888
Eucgr.L01770.1.p	0.00032649	3.4861	0.0071596
Eucgr.L02860.1.p	0.00038173	3.4182	0.0079965
Eucgr.L02980.1.p	0.0030994	2.5087	0.035484
Eucgr.L03160.4.p	0.0024221	2.6158	0.02981

## Sheet: 3. Diff. Abundant Proteins
Proteins Up-Regulated in 4-years-old plants						Proteins Up-Regulated in 12-years-old plants
Phytozome Access	Foldchange (4y/12y)	log2(FC)	p-value	-LOG10(p)		Phytozome Access	Foldchange (4y/12y)	log2(FC)	p-value	-LOG10(p)
Eucgr.A00095.1.p	3.2692	1.7089	0.014512	1.8383		Eucgr.A00424.1.p	0.053454	-4.2256	0.046698	1.3307
Eucgr.A00600.1.p	8.2172	3.0387	0.0017092	2.7672		Eucgr.A01218.1.p	0.021447	-5.5431	0.022532	1.6472
Eucgr.A00882.1.p	11.269	3.4942	0.0055197	2.2581		Eucgr.A01423.1.p	0.14165	-2.8196	0.00051165	3.291
Eucgr.A01018.1.p	5.226	2.3857	0.002496	2.6027		Eucgr.A01437.2.p	0.15707	-2.6705	0.00051165	3.291
Eucgr.A01021.4.p	5.6659	2.5023	0.042109	1.3756		Eucgr.A01460.1.p	0.4826	-1.0511	0.040527	1.3923
Eucgr.A01533.1.p	11.139	3.4776	0.020099	1.6968		Eucgr.A02903.3.p	0.095861	-3.3829	0.0039773	2.4004
Eucgr.A01825.1.p	2.2125	1.1457	0.014512	1.8383		Eucgr.B00159.1.p	0.19081	-2.3898	5.4e-06	5.2676
Eucgr.A01969.1.p	8.979	3.1666	0.0018603	2.7304		Eucgr.B00176.1.p	0.081964	-3.6089	0.023746	1.6244
Eucgr.A02112.2.p	8.7891	3.1357	0.0026977	2.569		Eucgr.B00825.1.p	0.10514	-3.2496	0.0027908	2.5543
Eucgr.A02249.1.p	3.7604	1.9109	0.022163	1.6544		Eucgr.B01579.4.p	0.06658	-3.9088	0.01717	1.7652
Eucgr.A02398.3.p	13.468	3.7515	0.047303	1.3251		Eucgr.B02223.3.p	0.13938	-2.8429	0.002496	2.6027
Eucgr.A02793.1.p	3.9615	1.9861	0.034941	1.4567		Eucgr.B02376.1.p	0.29462	-1.7631	0.024132	1.6174
Eucgr.A02867.2.p	6.006	2.5864	0.00034241	3.4654		Eucgr.B02712.1.p	0.1304	-2.939	0.001926	2.7153
Eucgr.B00043.1.p	7.9236	2.9861	0.038621	1.4132		Eucgr.B03092.2.p	0.1564	-2.6767	0.00045338	3.3435
Eucgr.B00045.1.p	13.987	3.806	0.0047929	2.3194		Eucgr.B03175.1.p	0.1268	-2.9794	0.0018603	2.7304
Eucgr.B00086.1.p	24.684	4.6255	0.03112	1.507		Eucgr.C00559.1.p	0.1239	-3.0127	0.00105	2.9788
Eucgr.B00227.1.p	9.633	3.268	0.0054918	2.2603		Eucgr.C00678.1.p	0.075732	-3.723	0.0043117	2.3654
Eucgr.B00400.3.p	4.1968	2.0693	0.047335	1.3248		Eucgr.C00684.1.p	0.16623	-2.5888	0.00051165	3.291
Eucgr.B01162.1.p	7.7662	2.9572	0.0031086	2.5074		Eucgr.C01646.2.p	0.095004	-3.3959	0.0029064	2.5366
Eucgr.B01389.1.p	6.773	2.7598	0.00034241	3.4654		Eucgr.C01905.1.p	0.06329	-3.9819	0.0080213	2.0958
Eucgr.B01453.1.p	7.6672	2.9387	0.047882	1.3198		Eucgr.C03305.1.p	0.044975	-4.4747	0.011342	1.9453
Eucgr.B01499.1.p	14.164	3.8242	0.0098221	2.0078		Eucgr.C03812.1.p	0.18418	-2.4408	0.01738	1.7599
Eucgr.B01742.1.p	13.187	3.721	0.0096456	2.0157		Eucgr.D01184.1.p	0.083104	-3.5889	0.0061883	2.2084
Eucgr.B01931.1.p	18.699	4.2249	0.015896	1.7987		Eucgr.D01856.1.p	0.11661	-3.1002	0.0011303	2.9468
Eucgr.B02118.1.p	3.3548	1.7462	0.00034241	3.4654		Eucgr.D02073.1.p	0.17683	-2.4995	0.00012762	3.8941
Eucgr.B02276.1.p	3.0768	1.6214	0.025225	1.5982		Eucgr.D02073.2.p	0.22255	-2.1678	0.0039504	2.4034
Eucgr.B02285.1.p	4.8419	2.2756	0.0055251	2.2577		Eucgr.D02658.1.p	0.15136	-2.7239	0.00051165	3.291
Eucgr.B02287.1.p	7.5602	2.9184	0.0011303	2.9468		Eucgr.E00187.1.p	0.11261	-3.1505	0.0067354	2.1716
Eucgr.B02310.1.p	10.21	3.3519	0.020388	1.6906		Eucgr.E00342.1.p	0.15979	-2.6458	0.00051165	3.291
Eucgr.B02747.1.p	9.7275	3.2821	0.0068066	2.1671		Eucgr.E00433.1.p	0.16483	-2.601	0.00034241	3.4654
Eucgr.B03151.3.p	6.2035	2.6331	0.00022251	3.6527		Eucgr.E01117.5.p	0.071675	-3.8024	0.0057087	2.2435
Eucgr.B03179.6.p	5.9531	2.5736	0.00030196	3.52		Eucgr.E03447.1.p	0.065021	-3.9429	0.012316	1.9095
Eucgr.B03640.2.p	8.456	3.08	0.010247	1.9894		Eucgr.F00249.1.p	0.14819	-2.7545	0.0011444	2.9414
Eucgr.C00066.1.p	11.151	3.4792	0.0081225	2.0903		Eucgr.F01228.1.p	0.09885	-3.3386	0.014518	1.8381
Eucgr.C00094.3.p	67.567	6.0782	0.025039	1.6014		Eucgr.F01604.4.p	0.023705	-5.3986	0.026989	1.5688
Eucgr.C00154.1.p	11.907	3.5737	0.04313	1.3652		Eucgr.F02696.1.p	0.097832	-3.3536	0.0067791	2.1688
Eucgr.C00165.2.p	12.895	3.6887	0.016941	1.7711		Eucgr.F02729.1.p	0.12378	-3.0141	0.002496	2.6027
Eucgr.C00196.1.p	6.6846	2.7408	0.001292	2.8887		Eucgr.F02898.1.p	0.14902	-2.7465	0.013809	1.8599
Eucgr.C00638.1.p	7.1112	2.8301	0.0023449	2.6299		Eucgr.F03196.1.p	0.037076	-4.7534	0.042173	1.375
Eucgr.C00756.1.p	21.187	4.4051	0.016941	1.7711		Eucgr.F03417.1.p	0.055098	-4.1819	0.0075963	2.1194
Eucgr.C00820.1.p	5.702	2.5115	0.013326	1.8753		Eucgr.F03988.1.p	0.14926	-2.7441	0.00034241	3.4654
Eucgr.C01375.1.p	7.8924	2.9805	0.0011303	2.9468		Eucgr.F04479.1.p	0.056448	-4.1469	0.032434	1.489
Eucgr.C01931.1.p	11.349	3.5045	0.003906	2.4083		Eucgr.G00061.1.p	0.22655	-2.1421	0.014223	1.847
Eucgr.C02207.1.p	6.1558	2.622	0.046698	1.3307		Eucgr.G01561.1.p	0.11151	-3.1648	0.006287	2.2016
Eucgr.C02215.1.p	10.837	3.4379	0.0043117	2.3654		Eucgr.G02440.1.p	0.05491	-4.1868	0.0076074	2.1188
Eucgr.C02284.2.p	6.6159	2.7259	0.00045338	3.3435		Eucgr.G03271.1.p	0.14815	-2.7549	0.00041299	3.3841
Eucgr.C02514.1.p	16.912	4.08	0.016941	1.7711		Eucgr.H00134.2.p	0.035041	-4.8348	0.016013	1.7955
Eucgr.C02594.1.p	3.3428	1.741	0.034379	1.4637		Eucgr.H02606.3.p	0.1595	-2.6484	0.00034241	3.4654
Eucgr.C02897.2.p	2.9371	1.5544	0.036937	1.4325		Eucgr.H03219.1.p	0.039686	-4.6552	0.0158	1.8014
Eucgr.C02986.2.p	2.1631	1.1131	0.016782	1.7751		Eucgr.H03427.1.p	0.080517	-3.6346	0.038507	1.4145
Eucgr.C03199.1.p	6.3162	2.659	0.021816	1.6612		Eucgr.H03518.1.p	0.35618	-1.4893	0.0064975	2.1873
Eucgr.C03822.2.p	19.033	4.2504	0.010073	1.9968		Eucgr.H03613.1.p	0.15107	-2.7267	0.00034241	3.4654
Eucgr.C03891.1.p	13.137	3.7156	0.0079965	2.0971		Eucgr.H04164.1.p	0.036197	-4.788	0.025901	1.5867
Eucgr.C04105.2.p	9.7229	3.2814	0.001926	2.7153		Eucgr.H04452.1.p	0.052798	-4.2434	0.012677	1.897
Eucgr.D00001.2.p	33.897	5.0831	0.026716	1.5732		Eucgr.H04547.1.p	0.13238	-2.9173	0.002736	2.5629
Eucgr.D00261.1.p	9.7144	3.2801	0.0039773	2.4004		Eucgr.I01368.1.p	0.26924	-1.893	0.013214	1.879
Eucgr.D00264.2.p	6.4114	2.6806	0.0010386	2.9836		Eucgr.I01495.1.p	0.069968	-3.8372	0.0061405	2.2118
Eucgr.D00494.1.p	10.189	3.3489	0.003631	2.44		Eucgr.I01800.1.p	0.060274	-4.0523	0.022163	1.6544
Eucgr.D00551.1.p	11.171	3.4816	0.048288	1.3162		Eucgr.I02136.1.p	0.21991	-2.185	0.024771	1.6061
Eucgr.D00571.1.p	3.0311	1.5998	0.022155	1.6545		Eucgr.J00043.1.p	0.13011	-2.9422	0.0018603	2.7304
Eucgr.D00750.1.p	11.984	3.583	0.0081225	2.0903		Eucgr.J00124.1.p	0.15029	-2.7341	0.00087703	3.057
Eucgr.D01833.1.p	2.6343	1.3974	0.023202	1.6345		Eucgr.J00125.1.p	0.058711	-4.0902	0.0071596	2.1451
Eucgr.D01844.1.p	5.1778	2.3724	0.017388	1.7597		Eucgr.J00305.3.p	0.037702	-4.7292	0.016815	1.7743
Eucgr.D01930.2.p	13.181	3.7204	0.017388	1.7597		Eucgr.J00492.1.p	0.073899	-3.7583	0.0079016	2.1023
Eucgr.D01944.1.p	7.7961	2.9628	0.0067354	2.1716		Eucgr.J00493.1.p	0.090163	-3.4713	0.033632	1.4732
Eucgr.D02221.1.p	2.8824	1.5273	0.014594	1.8358		Eucgr.J00610.1.p	0.092242	-3.4384	0.018982	1.7217
Eucgr.D02270.1.p	2.7614	1.4654	0.022163	1.6544		Eucgr.J00966.1.p	0.050346	-4.312	0.012137	1.9159
Eucgr.D02276.1.p	3.2107	1.6829	0.016941	1.7711		Eucgr.J01052.1.p	0.12554	-2.9938	0.0011303	2.9468
Eucgr.D02467.1.p	3.2131	1.684	0.046476	1.3328		Eucgr.J01143.1.p	0.028953	-5.1101	0.01776	1.7506
Eucgr.D02501.2.p	9.8286	3.297	0.0031869	2.4966		Eucgr.J01163.2.p	0.11185	-3.1603	0.0032459	2.4887
Eucgr.E00329.1.p	6.4706	2.6939	0.0014056	2.8521		Eucgr.J01374.1.p	0.23915	-2.064	0.0050003	2.301
Eucgr.E00402.2.p	8.3897	3.0686	0.00105	2.9788		Eucgr.J01562.1.p	0.050394	-4.3106	0.017388	1.7597
Eucgr.E00461.1.p	6.3136	2.6585	0.00105	2.9788		Eucgr.J01960.1.p	0.025293	-5.3051	0.0060701	2.2168
Eucgr.E01095.1.p	25.878	4.6937	0.034379	1.4637		Eucgr.J02408.1.p	0.059563	-4.0694	0.024566	1.6097
Eucgr.E01257.1.p	6.7969	2.7649	0.00051653	3.2869		Eucgr.J02588.1.p	0.11574	-3.1111	0.0018603	2.7304
Eucgr.E01413.1.p	13.151	3.7171	0.0081225	2.0903		Eucgr.K00295.1.p	0.082471	-3.6	0.0057087	2.2435
Eucgr.E01596.1.p	10.139	3.3419	0.0067791	2.1688		Eucgr.K00423.1.p	0.12928	-2.9514	0.0055815	2.2532
Eucgr.E02424.1.p	7.4339	2.8941	0.0017541	2.7559		Eucgr.K01314.1.p	0.43659	-1.1956	0.019339	1.7136
Eucgr.E02482.6.p	8.9133	3.156	0.0023976	2.6202		Eucgr.K01402.1.p	0.063074	-3.9868	0.046461	1.3329
Eucgr.E03294.1.p	5.6872	2.5077	0.028402	1.5466		Eucgr.K02018.1.p	0.04157	-4.5883	0.012316	1.9095
Eucgr.E03410.1.p	33.019	5.0452	0.025225	1.5982		Eucgr.K02119.1.p	0.28927	-1.7895	0.0344	1.4634
Eucgr.E03765.1.p	3.5355	1.8219	0.041539	1.3815		Eucgr.K03136.1.p	0.084652	-3.5623	0.046781	1.3299
Eucgr.E03917.1.p	2.4225	1.2765	0.042472	1.3719		Eucgr.K03494.1.p	0.14384	-2.7975	0.00087703	3.057
Eucgr.E04057.1.p	4.3927	2.1351	0.025225	1.5982		Eucgr.L00349.1.p	0.12784	-2.9676	0.0036927	2.4327
Eucgr.E04228.3.p	4.3462	2.1198	0.0344	1.4634		Eucgr.L01770.1.p	0.11107	-3.1705	0.0071596	2.1451
Eucgr.F00121.1.p	4.7185	2.2383	0.0082264	2.0848		Eucgr.L02860.1.p	0.16228	-2.6235	0.0079965	2.0971
Eucgr.F00184.2.p	3.5464	1.8264	0.024763	1.6062		Eucgr.L02980.1.p	0.30798	-1.6991	0.035484	1.45
Eucgr.F00366.2.p	11.892	3.572	0.035469	1.4502		Eucgr.L03160.4.p	0.043502	-4.5228	0.02981	1.5256
Eucgr.F00470.1.p	6.7901	2.7634	0.021386	1.6699
Eucgr.F00807.1.p	8.7395	3.1276	0.0014089	2.8511
Eucgr.F01620.1.p	5.1581	2.3668	0.034379	1.4637
Eucgr.F01663.1.p	3.5574	1.8308	0.011962	1.9222
Eucgr.F01694.3.p	7.8035	2.9641	0.00078837	3.1033
Eucgr.F01793.1.p	3.307	1.7255	0.032883	1.483
Eucgr.F01813.2.p	24.584	4.6196	0.026231	1.5812
Eucgr.F01822.1.p	15.902	3.9911	0.011181	1.9515
Eucgr.F01883.2.p	2.673	1.4184	0.0054197	2.266
Eucgr.F01888.2.p	6.7101	2.7463	0.00068507	3.1643
Eucgr.F02299.1.p	4.0391	2.014	0.0044708	2.3496
Eucgr.F02490.1.p	7.7534	2.9548	0.0035956	2.4442
Eucgr.F02659.1.p	9.4987	3.2477	0.044923	1.3475
Eucgr.F02711.1.p	3.0725	1.6194	0.038619	1.4132
Eucgr.F03031.3.p	2.5475	1.3491	0.045303	1.3439
Eucgr.F03341.3.p	10.952	3.4531	0.0087631	2.0573
Eucgr.F03503.1.p	12.452	3.6383	0.01535	1.8139
Eucgr.F03531.1.p	12.307	3.6214	0.0098036	2.0086
Eucgr.F03718.1.p	11.422	3.5137	0.01043	1.9817
Eucgr.F03800.3.p	5.0576	2.3384	0.0074535	2.1276
Eucgr.F03948.1.p	8.4381	3.0769	0.047973	1.319
Eucgr.F04000.1.p	8.3996	3.0703	0.0010694	2.9709
Eucgr.F04008.2.p	2.9878	1.5791	0.034541	1.4617
Eucgr.F04030.1.p	2.4814	1.3111	0.022163	1.6544
Eucgr.F04068.1.p	5.3184	2.411	0.034278	1.465
Eucgr.F04114.1.p	4.6293	2.2108	0.0043117	2.3654
Eucgr.F04150.1.p	2.4507	1.2932	0.035469	1.4502
Eucgr.F04241.2.p	3.8169	1.9324	0.025039	1.6014
Eucgr.F04480.1.p	3.5139	1.8131	0.024982	1.6024
Eucgr.G00444.1.p	10.915	3.4483	0.0079016	2.1023
Eucgr.G00649.1.p	4.6079	2.2041	0.024771	1.6061
Eucgr.G00652.1.p	8.2935	3.052	0.0051133	2.2913
Eucgr.G00661.1.p	7.2612	2.8602	0.00059133	3.2282
Eucgr.G00778.1.p	3.319	1.7307	0.047824	1.3204
Eucgr.G01374.1.p	14.075	3.8151	0.0055016	2.2595
Eucgr.G01436.2.p	8.6546	3.1135	0.0016746	2.7761
Eucgr.G01717.2.p	6.7346	2.7516	0.0010694	2.9709
Eucgr.G01788.1.p	2.3719	1.246	0.0039773	2.4004
Eucgr.G01832.1.p	12.505	3.6444	0.0045317	2.3437
Eucgr.G01942.1.p	5.217	2.3832	0.033632	1.4732
Eucgr.G02508.1.p	12.164	3.6046	0.020388	1.6906
Eucgr.G02737.6.p	5.0118	2.3253	0.021138	1.6749
Eucgr.G02824.1.p	14.062	3.8137	0.0059598	2.2248
Eucgr.G02835.3.p	10.946	3.4524	0.0054197	2.266
Eucgr.G02921.1.p	18.105	4.1783	0.024771	1.6061
Eucgr.G03107.1.p	2.4802	1.3104	0.012456	1.9046
Eucgr.G03205.2.p	22.019	4.4607	0.023578	1.6275
Eucgr.G03235.4.p	10.922	3.4492	0.0047675	2.3217
Eucgr.G03366.1.p	28.122	4.8136	0.016265	1.7887
Eucgr.H00084.1.p	6.5198	2.7048	0.00045338	3.3435
Eucgr.H00494.1.p	8.8511	3.1459	0.0045317	2.3437
Eucgr.H00506.1.p	5.6769	2.5051	0.00019848	3.7023
Eucgr.H00539.1.p	6.9156	2.7899	0.0029064	2.5367
Eucgr.H00731.1.p	8.6029	3.1048	0.035469	1.4502
Eucgr.H00884.1.p	3.2857	1.7162	0.040225	1.3955
Eucgr.H00962.1.p	9.4972	3.2475	0.0020768	2.6826
Eucgr.H01278.1.p	3.9882	1.9957	0.0031095	2.5073
Eucgr.H01506.1.p	2.2887	1.1945	0.038168	1.4183
Eucgr.H01660.2.p	8.8396	3.144	0.0023008	2.6381
Eucgr.H02340.1.p	3.0275	1.5981	0.046698	1.3307
Eucgr.H02531.1.p	10.633	3.4105	0.0041399	2.383
Eucgr.H02940.1.p	3.6204	1.8562	0.047973	1.319
Eucgr.H03069.3.p	6.03	2.5922	0.00030196	3.52
Eucgr.H03163.1.p	5.8779	2.5553	0.0019535	2.7092
Eucgr.H03164.1.p	6.1434	2.619	0.0032177	2.4925
Eucgr.H03165.1.p	15.577	3.9614	0.044991	1.3469
Eucgr.H03269.1.p	11.404	3.5115	0.049793	1.3028
Eucgr.H03882.1.p	2.5323	1.3405	0.015138	1.8199
Eucgr.H04236.4.p	7.1684	2.8417	0.0011303	2.9468
Eucgr.H04403.1.p	6.2372	2.6409	0.00045338	3.3435
Eucgr.H04427.1.p	7.1178	2.8314	0.0016486	2.7829
Eucgr.H04428.2.p	22.321	4.4803	0.011962	1.9222
Eucgr.H04505.1.p	3.408	1.7689	0.029459	1.5308
Eucgr.H04662.1.p	78.818	6.3005	0.027002	1.5686
Eucgr.H04787.2.p	7.2294	2.8539	0.0098036	2.0086
Eucgr.H04815.1.p	6.8188	2.7695	0.00043543	3.3611
Eucgr.H04880.1.p	2.8081	1.4896	0.047882	1.3198
Eucgr.H05078.1.p	11.033	3.4637	0.0030944	2.5094
Eucgr.H05081.2.p	9.1824	3.1989	0.0056381	2.2489
Eucgr.I00053.1.p	2.425	1.278	0.016815	1.7743
Eucgr.I00241.1.p	2.6368	1.3988	0.0034165	2.4664
Eucgr.I00519.1.p	10.135	3.3413	0.013697	1.8634
Eucgr.I00545.2.p	9.8124	3.2946	0.037565	1.4252
Eucgr.I00594.1.p	2.2123	1.1455	0.012677	1.897
Eucgr.I00724.3.p	7.4391	2.8951	0.0031086	2.5074
Eucgr.I01072.1.p	9.0873	3.1838	0.0022349	2.6507
Eucgr.I01402.1.p	11.949	3.5789	0.0061883	2.2084
Eucgr.I01691.3.p	2.9152	1.5436	0.047882	1.3198
Eucgr.I01709.1.p	4.2742	2.0957	0.00039763	3.4005
Eucgr.I01712.1.p	4.3928	2.1351	0.0045317	2.3437
Eucgr.I01713.1.p	8.8649	3.1481	0.016941	1.7711
Eucgr.I01714.1.p	4.0983	2.035	0.00080513	3.0941
Eucgr.I01715.1.p	3.8121	1.9306	0.0027908	2.5543
Eucgr.I01911.2.p	3.8629	1.9497	0.013027	1.8852
Eucgr.I02163.1.p	8.7143	3.1234	0.015896	1.7987
Eucgr.I02171.1.p	2.4954	1.3193	0.031849	1.4969
Eucgr.I02231.1.p	2.9695	1.5702	0.015149	1.8196
Eucgr.I02304.1.p	6.8426	2.7745	0.00039763	3.4005
Eucgr.I02351.2.p	15.752	3.9774	0.017891	1.7474
Eucgr.I02690.3.p	6.1902	2.63	0.04833	1.3158
Eucgr.I02743.2.p	10.617	3.4083	0.0095252	2.0211
Eucgr.J00015.2.p	7.9829	2.9969	0.0024005	2.6197
Eucgr.J00025.2.p	2.7347	1.4514	0.025901	1.5867
Eucgr.J00281.1.p	8.191	3.034	0.0026446	2.5776
Eucgr.J00304.1.p	8.6467	3.1121	0.0025405	2.5951
Eucgr.J00319.1.p	2.6988	1.4323	0.039475	1.4037
Eucgr.J00461.1.p	6.8541	2.777	0.00087703	3.057
Eucgr.J00611.1.p	4.5487	2.1854	0.042662	1.37
Eucgr.J00682.1.p	2.0068	1.0049	0.01138	1.9439
Eucgr.J00778.1.p	13.577	3.7631	0.005316	2.2744
Eucgr.J00851.1.p	2.7703	1.47	0.018484	1.7332
Eucgr.J00859.1.p	2.1793	1.1238	0.012448	1.9049
Eucgr.J01037.1.p	3.4485	1.786	0.040563	1.3919
Eucgr.J01112.1.p	56.022	5.8079	0.023785	1.6237
Eucgr.J01165.3.p	3.5937	1.8455	0.022026	1.6571
Eucgr.J01234.1.p	4.1277	2.0453	0.014594	1.8358
Eucgr.J01372.1.p	5.7823	2.5316	0.049126	1.3087
Eucgr.J01621.1.p	2.9857	1.5781	0.0039773	2.4004
Eucgr.J01640.1.p	6.1033	2.6096	0.024132	1.6174
Eucgr.J01663.1.p	7.0257	2.8126	0.00051165	3.291
Eucgr.J01697.1.p	2.0901	1.0636	0.019737	1.7047
Eucgr.J01844.1.p	39.375	5.2992	0.022775	1.6425
Eucgr.J02030.1.p	7.0246	2.8124	0.017891	1.7474
Eucgr.J02245.1.p	7.4519	2.8976	0.0018603	2.7304
Eucgr.J02246.1.p	2.4108	1.2695	0.037565	1.4252
Eucgr.J02388.1.p	7.3709	2.8818	0.00051165	3.291
Eucgr.J02393.1.p	10.229	3.3546	0.0047809	2.3205
Eucgr.J02453.3.p	2.2718	1.1838	0.046768	1.3301
Eucgr.J02805.1.p	6.5307	2.7072	0.016941	1.7711
Eucgr.J02848.1.p	17.952	4.1661	0.015107	1.8208
Eucgr.J03069.1.p	9.6786	3.2748	0.0026604	2.5751
Eucgr.J03072.2.p	13.396	3.7437	0.0047809	2.3205
Eucgr.J03114.1.p	10.649	3.4126	0.0047809	2.3205
Eucgr.K00264.1.p	3.705	1.8895	0.0095844	2.0184
Eucgr.K00275.2.p	39.854	5.3167	0.024946	1.603
Eucgr.K00387.1.p	8.6708	3.1162	0.0043117	2.3654
Eucgr.K00399.1.p	7.9484	2.9907	0.00097058	3.013
Eucgr.K00462.1.p	7.747	2.9536	0.0013236	2.8782
Eucgr.K01026.1.p	15.445	3.9491	0.042668	1.3699
Eucgr.K01497.1.p	55.207	5.7868	0.023452	1.6298
Eucgr.K01689.2.p	10.601	3.4061	0.0024409	2.6124
Eucgr.K01721.1.p	16.383	4.0342	0.0082624	2.0829
Eucgr.K01749.1.p	6.4627	2.6921	0.0022232	2.653
Eucgr.K01917.2.p	9.2319	3.2066	0.0022623	2.6455
Eucgr.K01919.1.p	3.0758	1.6209	0.016441	1.7841
Eucgr.K01922.1.p	6.1447	2.6193	0.00068507	3.1643
Eucgr.K02198.1.p	2.0469	1.0335	0.0045762	2.3395
Eucgr.K02206.1.p	10.436	3.3835	0.0027927	2.554
Eucgr.K02305.1.p	5.4146	2.4369	0.0037665	2.4241
Eucgr.K02497.1.p	5.0497	2.3362	0.044633	1.3503
Eucgr.K02650.1.p	6.6913	2.7423	0.00068507	3.1643
Eucgr.K02765.1.p	9.0877	3.1839	0.0014312	2.8443
Eucgr.K02786.1.p	2.4451	1.2899	0.0025405	2.5951
Eucgr.K02858.2.p	2.6383	1.3996	0.0055251	2.2577
Eucgr.K02871.2.p	8.1193	3.0214	0.00092453	3.0341
Eucgr.K02882.4.p	9.5307	3.2526	0.0024409	2.6124
Eucgr.K02916.3.p	12.813	3.6795	0.0082624	2.0829
Eucgr.K02930.1.p	16.834	4.0733	0.032224	1.4918
Eucgr.K03154.2.p	6.6299	2.729	0.00034241	3.4654
Eucgr.K03425.1.p	10.327	3.3683	0.0052741	2.2779
Eucgr.K03606.2.p	20.837	4.3811	0.025874	1.5871
Eucgr.L01291.1.p	7.7803	2.9598	0.00077888	3.1085
