# Supplementary material for: Comparative proteomics of bark and xylem provides insights into age-dependent corticular photosynthesis in Eucalyptus grandis
Source: Front Plant Sci. 2026 Feb 4;17:1701400. doi: 10.3389/fpls.2026.1701400 (PMC12913457; doi:10.3389/fpls.2026.1701400)
Supplement: Supplementary file 4 [file Table2.xlsx]

## Sheet: Info
Supplementary Table 2 Description:	Supplementary informations about proteins identified in xylem tissue on both age groups (4-years and 12-years).
	Summary
	Sheet	Description
	1	List of non-redunant identified proteins with Ids and Description from Phytozome
	2	List of proteins statistically significant (t-test)
	3	Proteins Up-Regulated in both 4 and 12-years-old plants

## Sheet: 1. Non-redundant proteins
List of non-redunant identified proteins with Ids and Description from Phytozome
Phytozome Access	Description
Eucgr.A00017.2.p	Signal recognition particle, SRP9/SRP14 subunit
Eucgr.A00019.1.p	diphthamide synthesis DPH2 family protein
Eucgr.A00055.1.p	glutathione peroxidase 3
Eucgr.A00057.3.p	IBR domain-containing protein
Eucgr.A00077.1.p	farnesyltransferase A
Eucgr.A00084.1.p	ribosomal protein S15A
Eucgr.A00095.1.p	pfkB-like carbohydrate kinase family protein
Eucgr.A00103.2.p	RNA binding
Eucgr.A00172.1.p	MLP-like protein 423
Eucgr.A00188.1.p	MLP-like protein 423
Eucgr.A00202.1.p	acyl-activating enzyme 7
Eucgr.A00216.1.p	RmlC-like cupins superfamily protein
Eucgr.A00245.1.p	Ubiquitin-like superfamily protein
Eucgr.A00249.1.p	2-isopropylmalate synthase 1
Eucgr.A00285.2.p	calreticulin 3
Eucgr.A00348.1.p	lipoamide dehydrogenase 1
Eucgr.A00373.1.p	Adenine nucleotide alpha hydrolases-like superfamily protein
Eucgr.A00375.1.p	Cyclophilin-like peptidyl-prolyl cis-trans isomerase family protein
Eucgr.A00378.1.p	60S acidic ribosomal protein family
Eucgr.A00380.1.p	phytochrome B
Eucgr.A00382.1.p	enoyl-CoA hydratase/isomerase A
Eucgr.A00391.1.p	Zinc-binding dehydrogenase family protein
Eucgr.A00394.2.p	methylenetetrahydrofolate reductase 2
Eucgr.A00406.1.p	RAB GDP dissociation inhibitor 2
Eucgr.A00423.2.p	uridine-ribohydrolase 2
Eucgr.A00424.1.p	UDP-Glycosyltransferase superfamily protein
Eucgr.A00428.2.p	chloroplast outer envelope protein 37
Eucgr.A00473.1.p	exocyst complex component sec3A
Eucgr.A00496.7.p	Phospholipid/glycerol acyltransferase family protein
Eucgr.A00509.1.p	Clathrin light chain protein
Eucgr.A00512.1.p	LSD1 zinc finger family protein
Eucgr.A00527.2.p	transducin family protein / WD-40 repeat family protein
Eucgr.A00529.1.p	acyl-CoA oxidase 4
Eucgr.A00530.1.p	Plant protein of unknown function (DUF828)
Eucgr.A00549.2.p	pyruvate decarboxylase-2
Eucgr.A00595.1.p	PEBP (phosphatidylethanolamine-binding protein) family protein
Eucgr.A00608.1.p	Ribosomal protein S4 (RPS4A) family protein
Eucgr.A00617.1.p	Tautomerase/MIF superfamily protein
Eucgr.A00642.2.p	Formyl transferase
Eucgr.A00643.2.p	D-alanine--D-alanine ligase family
Eucgr.A00654.1.p	D-mannose binding lectin protein with Apple-like carbohydrate-binding domain
Eucgr.A00692.2.p	P-loop containing nucleoside triphosphate hydrolases superfamily protein
Eucgr.A00708.1.p	AICARFT/IMPCHase bienzyme family protein
Eucgr.A00720.1.p	MAC/Perforin domain-containing protein
Eucgr.A00780.1.p	Glycosyl hydrolase superfamily protein
Eucgr.A00781.1.p	Ribosomal protein L7Ae/L30e/S12e/Gadd45 family protein
Eucgr.A00782.1.p	Malectin/receptor-like protein kinase family protein
Eucgr.A00785.1.p	Leucine-rich repeat protein kinase family protein
Eucgr.A00807.1.p	RNA-binding KH domain-containing protein
Eucgr.A00820.1.p	-
Eucgr.A00868.1.p	Phosphoglycerate mutase, 2,3-bisphosphoglycerate-independent
Eucgr.A00882.1.p	Leucine-rich repeat protein kinase family protein
Eucgr.A00888.2.p	Actin-like ATPase superfamily protein
Eucgr.A00890.2.p	2-oxoglutarate (2OG) and Fe(II)-dependent oxygenase superfamily protein
Eucgr.A00900.1.p	-
Eucgr.A00904.2.p	-
Eucgr.A00914.1.p	phosphorylcholine cytidylyltransferase2
Eucgr.A00971.2.p	Ribosomal protein L6 family
Eucgr.A00982.1.p	Cysteine proteinases superfamily protein
Eucgr.A00990.1.p	germin-like protein 10
Eucgr.A01011.1.p	HXXXD-type acyl-transferase family protein
Eucgr.A01013.3.p	-
Eucgr.A01018.1.p	Protein kinase superfamily protein
Eucgr.A01021.4.p	S-adenosylmethionine synthetase 2
Eucgr.A01044.1.p	HEAT SHOCK PROTEIN 89.1
Eucgr.A01048.1.p	Nucleoporin, Nup133/Nup155-like
Eucgr.A01050.1.p	vacuolar protein sorting 11
Eucgr.A01073.1.p	-
Eucgr.A01074.1.p	FASCICLIN-like arabinoogalactan 7
Eucgr.A01082.1.p	Nucleic acid-binding, OB-fold-like protein
Eucgr.A01098.1.p	serine/threonine protein phosphatase 2A 55 kDa regulatory subunit B prime gamma
Eucgr.A01109.1.p	aspartic proteinase A1
Eucgr.A01117.1.p	B-cell receptor-associated 31-like
Eucgr.A01128.4.p	NAD(P)-binding Rossmann-fold superfamily protein
Eucgr.A01129.1.p	aconitase 3
Eucgr.A01135.1.p	isocitrate dehydrogenase V
Eucgr.A01141.1.p	Translin family protein
Eucgr.A01158.1.p	FASCICLIN-like arabinogalactan-protein 11
Eucgr.A01160.1.p	syntaxin of plants 71
Eucgr.A01171.2.p	IQ-domain 2
Eucgr.A01172.1.p	Nucleotide-diphospho-sugar transferases superfamily protein
Eucgr.A01180.1.p	ascorbate peroxidase 2
Eucgr.A01198.1.p	glutathione transferase lambda 1
Eucgr.A01200.1.p	Glutathione S-transferase family protein
Eucgr.A01218.1.p	Pectin lyase-like superfamily protein
Eucgr.A01221.1.p	UDP-glucuronic acid decarboxylase 1
Eucgr.A01225.1.p	Tetratricopeptide repeat (TPR)-like superfamily protein
Eucgr.A01236.1.p	Ras-related small GTP-binding family protein
Eucgr.A01238.1.p	pyrophosphorylase 4
Eucgr.A01245.3.p	actin depolymerizing factor 4
Eucgr.A01266.1.p	proteolysis 6
Eucgr.A01273.1.p	NAD(P)-binding Rossmann-fold superfamily protein
Eucgr.A01280.1.p	Oxysterol-binding family protein
Eucgr.A01282.2.p	laccase 17
Eucgr.A01287.1.p	Fes1A
Eucgr.A01315.1.p	Pectin lyase-like superfamily protein
Eucgr.A01322.1.p	eukaryotic translation initiation factor SUI1 family protein
Eucgr.A01324.1.p	cellulose synthase A4
Eucgr.A01386.1.p	nascent polypeptide-associated complex subunit alpha-like protein 2
Eucgr.A01389.1.p	O-methyltransferase 1
Eucgr.A01397.1.p	O-methyltransferase 1
Eucgr.A01408.1.p	60S acidic ribosomal protein family
Eucgr.A01425.1.p	NagB/RpiA/CoA transferase-like superfamily protein
Eucgr.A01428.1.p	cytochrome B5 isoform E
Eucgr.A01432.1.p	Major facilitator superfamily protein
Eucgr.A01454.1.p	2A phosphatase associated protein of 46 kD
Eucgr.A01455.2.p	IQ-domain 21
Eucgr.A01460.1.p	HSP20-like chaperones superfamily protein
Eucgr.A01467.1.p	splicing factor-related
Eucgr.A01471.1.p	NADH-dependent glutamate synthase 1
Eucgr.A01487.1.p	spermidine synthase 3
Eucgr.A01489.4.p	Protein phosphatase 2C family protein
Eucgr.A01530.3.p	pleiotropic drug resistance 6
Eucgr.A01531.1.p	Calcineurin-like metallo-phosphoesterase superfamily protein
Eucgr.A01533.1.p	starch branching enzyme 2.1
Eucgr.A01535.2.p	Family of unknown function (DUF662)
Eucgr.A01538.1.p	Aldolase superfamily protein
Eucgr.A01542.1.p	ENTH/VHS family protein
Eucgr.A01555.1.p	Thioredoxin superfamily protein
Eucgr.A01605.1.p	UDP-glucosyl transferase 73D1
Eucgr.A01611.1.p	don-glucosyltransferase 1
Eucgr.A01617.1.p	glutamate-ammonia ligases;catalytics;glutamate-ammonia ligases
Eucgr.A01618.1.p	phosphatidyl inositol monophosphate 5 kinase
Eucgr.A01619.1.p	RAB GTPase homolog C2A
Eucgr.A01658.1.p	Rhodanese/Cell cycle control phosphatase superfamily protein
Eucgr.A01665.2.p	Pectinacetylesterase family protein
Eucgr.A01732.1.p	Receptor-like protein kinase-related family protein
Eucgr.A01781.1.p	Ribonuclease E inhibitor RraA/Dimethylmenaquinone methyltransferase
Eucgr.A01783.1.p	isopentenyl pyrophosphate:dimethylallyl pyrophosphate isomerase 2
Eucgr.A01803.1.p	alpha/beta-Hydrolases superfamily protein
Eucgr.A01805.1.p	GCR2-like 2
Eucgr.A01823.1.p	Glycosyl hydrolase superfamily protein
Eucgr.A01825.1.p	glucan synthase-like 5
Eucgr.A01833.1.p	ADP/ATP carrier 3
Eucgr.A01855.1.p	Nucleic acid-binding, OB-fold-like protein
Eucgr.A01858.1.p	DNAJ heat shock family protein
Eucgr.A01905.1.p	Adaptin ear-binding coat-associated protein 1 NECAP-1
Eucgr.A01913.1.p	general regulatory factor 9
Eucgr.A01913.3.p	general regulatory factor 9
Eucgr.A01915.2.p	phosphoenolpyruvate carboxylase 3
Eucgr.A01919.3.p	Mitogen activated protein kinase kinase kinase-related
Eucgr.A01923.1.p	alpha/beta-Hydrolases superfamily protein
Eucgr.A01929.2.p	Ribosomal L5P family protein
Eucgr.A01947.1.p	Nucleotide/sugar transporter family protein
Eucgr.A01952.2.p	Protein of unknown function (DUF1637)
Eucgr.A01954.1.p	vacuolar ATP synthase subunit D (VATD) / V-ATPase D subunit / vacuolar proton pump D subunit (VATPD)
Eucgr.A01955.2.p	citrate synthase 2
Eucgr.A01959.2.p	protein phosphatase 5.2
Eucgr.A01969.1.p	Tropomyosin-related
Eucgr.A01974.1.p	MAP kinase 20
Eucgr.A01976.2.p	Phosphoribosyltransferase family protein
Eucgr.A01991.1.p	Protein kinase superfamily protein
Eucgr.A02013.1.p	Golgi transport complex protein-related
Eucgr.A02017.1.p	vacuoleless1 (VCL1)
Eucgr.A02022.1.p	phytoene desaturation 1
Eucgr.A02040.3.p	Reticulon family protein
Eucgr.A02068.1.p	apyrase 2
Eucgr.A02072.2.p	hydroxyproline-rich glycoprotein family protein
Eucgr.A02084.1.p	O-Glycosyl hydrolases family 17 protein
Eucgr.A02095.1.p	TCP-1/cpn60 chaperonin family protein
Eucgr.A02097.5.p	glutamate dehydrogenase 1
Eucgr.A02100.1.p	hydroxyproline-rich glycoprotein family protein
Eucgr.A02107.1.p	copper/zinc superoxide dismutase 3
Eucgr.A02108.1.p	tubulin alpha-5
Eucgr.A02112.2.p	syntaxin of plants 131
Eucgr.A02126.4.p	Cobalamin-independent synthase family protein
Eucgr.A02165.1.p	-
Eucgr.A02174.1.p	metacaspase 9
Eucgr.A02178.2.p	alpha-L-arabinofuranosidase 1
Eucgr.A02190.1.p	cytochrome P450, family 98, subfamily A, polypeptide 3
Eucgr.A02198.1.p	exocyst complex component sec15A
Eucgr.A02203.1.p	HXXXD-type acyl-transferase family protein
Eucgr.A02231.1.p	dual specificity protein phosphatase-related
Eucgr.A02240.1.p	TGACG motif-binding factor 6
Eucgr.A02249.1.p	glutamate synthase 1
Eucgr.A02258.1.p	Calcium-dependent phosphotriesterase superfamily protein
Eucgr.A02261.5.p	cystathionine beta-lyase
Eucgr.A02267.2.p	L-galactono-1,4-lactone dehydrogenase
Eucgr.A02291.1.p	dehydration-induced protein (ERD15)
Eucgr.A02297.2.p	WD-40 repeat family protein / small nuclear ribonucleoprotein Prp4p-related
Eucgr.A02299.1.p	purple acid phosphatase 16
Eucgr.A02306.1.p	eukaryotic translation initiation factor 3E
Eucgr.A02344.1.p	villin 2
Eucgr.A02349.1.p	Protein of unknown function (DUF288)
Eucgr.A02359.1.p	Insulinase (Peptidase family M16) family protein
Eucgr.A02370.1.p	Ribosomal protein S5 family protein
Eucgr.A02371.1.p	Ribosomal protein S5 family protein
Eucgr.A02374.1.p	seed imbibition 2
Eucgr.A02375.3.p	calcium-dependent protein kinase 19
Eucgr.A02384.1.p	CCCH-type zinc finger protein with ARM repeat domain
Eucgr.A02391.1.p	DNA-binding protein, putative
Eucgr.A02394.1.p	adenylosuccinate synthase
Eucgr.A02397.2.p	lysophosphatidyl acyltransferase 2
Eucgr.A02398.3.p	Transducin/WD40 repeat-like superfamily protein
Eucgr.A02404.1.p	NIMA-related kinase 5
Eucgr.A02437.1.p	Calcium-dependent lipid-binding (CaLB domain) plant phosphoribosyltransferase family protein
Eucgr.A02439.3.p	Mitochondrial import inner membrane translocase subunit Tim17/Tim22/Tim23 family protein
Eucgr.A02447.1.p	-
Eucgr.A02448.1.p	NAD(P)-binding Rossmann-fold superfamily protein
Eucgr.A02465.1.p	Aha1 domain-containing protein
Eucgr.A02473.1.p	P-loop containing nucleoside triphosphate hydrolases superfamily protein
Eucgr.A02510.1.p	eukaryotic translation initiation factor 3C
Eucgr.A02510.2.p	eukaryotic translation initiation factor 3C
Eucgr.A02519.2.p	ribosomal protein 5B
Eucgr.A02547.1.p	Sucrose-6F-phosphate phosphohydrolase family protein
Eucgr.A02551.4.p	FASCICLIN-like arabinogalactan protein 17 precursor
Eucgr.A02553.3.p	TPX2 (targeting protein for Xklp2) protein family
Eucgr.A02564.1.p	MD-2-related lipid recognition domain-containing protein / ML domain-containing protein
Eucgr.A02567.1.p	-
Eucgr.A02575.2.p	Tetratricopeptide repeat (TPR)-like superfamily protein
Eucgr.A02596.2.p	NDR1/HIN1-like 1
Eucgr.A02597.1.p	NDR1/HIN1-like 3
Eucgr.A02640.1.p	sorting nexin 1
Eucgr.A02651.1.p	oxidoreductase, zinc-binding dehydrogenase family protein
Eucgr.A02652.1.p	oxidoreductase, zinc-binding dehydrogenase family protein
Eucgr.A02664.3.p	Tubulin/FtsZ family protein
Eucgr.A02672.1.p	Ubiquitin-associated/translation elongation factor EF1B protein
Eucgr.A02676.1.p	plastidic pyruvate kinase beta subunit 1
Eucgr.A02702.1.p	UDP-glucosyl transferase 88A1
Eucgr.A02706.1.p	UDP-glucosyl transferase 88A1
Eucgr.A02708.1.p	UDP-glucosyl transferase 88A1
Eucgr.A02710.1.p	UDP-glucosyl transferase 88A1
Eucgr.A02714.1.p	phosphatase-related
Eucgr.A02717.1.p	NADH-ubiquinone oxidoreductase-related
Eucgr.A02734.1.p	heat shock protein 90.1
Eucgr.A02756.1.p	Calcium-dependent lipid-binding (CaLB domain) family protein
Eucgr.A02767.1.p	phosphoribosylformylglycinamidine cyclo-ligase, chloroplast / phosphoribosyl-aminoimidazole synthetase / AIR synthase (PUR5)
Eucgr.A02775.1.p	-
Eucgr.A02778.1.p	tripeptidyl peptidase ii
Eucgr.A02790.1.p	CAP160 protein
Eucgr.A02793.1.p	Remorin family protein
Eucgr.A02797.1.p	Cleavage/polyadenylation specificity factor, 25kDa subunit
Eucgr.A02848.1.p	pfkB-like carbohydrate kinase family protein
Eucgr.A02850.1.p	carboxyesterase 20
Eucgr.A02861.1.p	alpha-L-fucosidase 1
Eucgr.A02862.1.p	alpha-L-fucosidase 1
Eucgr.A02865.1.p	Peptidase family M48 family protein
Eucgr.A02872.3.p	protein binding;zinc ion binding
Eucgr.A02888.1.p	Glycosyl hydrolases family 32 protein
Eucgr.A02891.3.p	BCL-2-associated athanogene 7
Eucgr.A02893.1.p	conserved oligomeric Golgi complex component-related / COG complex component-related
Eucgr.A02903.3.p	Ribosomal protein L23/L15e family protein
Eucgr.A02907.1.p	GroES-like zinc-binding alcohol dehydrogenase family protein
Eucgr.A02910.1.p	GroES-like zinc-binding alcohol dehydrogenase family protein
Eucgr.A02929.1.p	peptide met sulfoxide reductase 4
Eucgr.A02930.1.p	Nucleoside diphosphate kinase family protein
Eucgr.A02940.3.p	RNA-binding (RRM/RBD/RNP motifs) family protein
Eucgr.A02951.4.p	translocon at the outer envelope membrane of chloroplasts 34
Eucgr.A02963.2.p	ADP-ribosylation factor B1C
Eucgr.A02966.1.p	exportin 1A
Eucgr.A02970.1.p	P-loop containing nucleoside triphosphate hydrolases superfamily protein
Eucgr.A02971.1.p	Target of Myb protein 1
Eucgr.A02974.1.p	RNA-binding (RRM/RBD/RNP motifs) family protein
Eucgr.A02985.2.p	Plant protein of unknown function (DUF827)
Eucgr.A02986.1.p	-
Eucgr.B00026.4.p	Protein phosphatase 2C family protein
Eucgr.B00032.3.p	phosphotyrosyl phosphatase activator (PTPA) family protein
Eucgr.B00034.1.p	GF14 protein phi chain
Eucgr.B00038.1.p	cytochrome C oxidase 6B
Eucgr.B00041.1.p	-
Eucgr.B00045.1.p	Cupredoxin superfamily protein
Eucgr.B00046.2.p	RNA-binding (RRM/RBD/RNP motifs) family protein
Eucgr.B00074.1.p	-
Eucgr.B00121.1.p	-
Eucgr.B00131.1.p	adenylate kinase 1
Eucgr.B00132.1.p	Zn-dependent exopeptidases superfamily protein
Eucgr.B00144.1.p	glyceraldehyde-3-phosphate dehydrogenase C subunit 1
Eucgr.B00145.3.p	NmrA-like negative transcriptional regulator family protein
Eucgr.B00159.1.p	Ribosomal protein L7Ae/L30e/S12e/Gadd45 family protein
Eucgr.B00172.1.p	peptidemethionine sulfoxide reductase 1
Eucgr.B00176.1.p	protein-l-isoaspartate methyltransferase 1
Eucgr.B00177.1.p	31-kDa RNA binding protein
Eucgr.B00184.1.p	ytochrome p450, family 71, subfamily B, polypeptide 11
Eucgr.B00224.1.p	plant intracellular ras group-related LRR 1
Eucgr.B00242.1.p	ATPase, AAA-type, CDC48 protein
Eucgr.B00248.1.p	modifier of snc1
Eucgr.B00280.1.p	Thioredoxin superfamily protein
Eucgr.B00293.1.p	tryptophan biosynthesis 1
Eucgr.B00299.1.p	Glucose-6-phosphate/phosphate translocator-related
Eucgr.B00316.1.p	1-deoxy-D-xylulose 5-phosphate reductoisomerase
Eucgr.B00317.1.p	peroxin 14
Eucgr.B00324.1.p	B12D protein
Eucgr.B00335.1.p	aldehyde dehydrogenase 10A8
Eucgr.B00336.1.p	aldehyde dehydrogenase 10A8
Eucgr.B00344.1.p	-
Eucgr.B00345.1.p	GATA type zinc finger transcription factor family protein
Eucgr.B00347.1.p	Xanthine/uracil permease family protein
Eucgr.B00348.5.p	ribosomal protein L29 family protein
Eucgr.B00357.1.p	aldehyde dehydrogenase 2B4
Eucgr.B00365.3.p	Protein kinase superfamily protein
Eucgr.B00370.1.p	Tetratricopeptide repeat (TPR)-like superfamily protein
Eucgr.B00381.1.p	ARM repeat superfamily protein
Eucgr.B00384.1.p	5-formyltetrahydrofolate cycloligase
Eucgr.B00415.1.p	NAD(P)-binding Rossmann-fold superfamily protein
Eucgr.B00415.2.p	NAD(P)-binding Rossmann-fold superfamily protein
Eucgr.B00416.1.p	NAD(P)-binding Rossmann-fold superfamily protein
Eucgr.B00420.1.p	NAD(P)-binding Rossmann-fold superfamily protein
Eucgr.B00427.4.p	SPFH/Band 7/PHB domain-containing membrane-associated protein family
Eucgr.B00436.1.p	aldehyde dehydrogenase 12A1
Eucgr.B00438.1.p	ubiquiting-conjugating enzyme 2
Eucgr.B00440.2.p	ubiquiting-conjugating enzyme 2
Eucgr.B00451.1.p	UDP-glucuronic acid decarboxylase 3
Eucgr.B00458.5.p	IQ-domain 31
Eucgr.B00469.3.p	HVA22 homologue A
Eucgr.B00479.1.p	NAP1-related protein 2
Eucgr.B00511.2.p	malate dehydrogenase
Eucgr.B00538.1.p	Vesicle transport v-SNARE family protein
Eucgr.B00553.1.p	eukaryotic elongation factor 5A-1
Eucgr.B00563.1.p	Plant calmodulin-binding protein-related
Eucgr.B00575.3.p	diacylglycerol kinase1
Eucgr.B00581.1.p	heat shock protein 101
Eucgr.B00583.1.p	U5 small nuclear ribonucleoprotein helicase
Eucgr.B00589.1.p	gamma subunit of Mt ATP synthase
Eucgr.B00593.1.p	glycine-rich RNA-binding protein 3
Eucgr.B00605.1.p	Nuclear transport factor 2 (NTF2) family protein with RNA binding (RRM-RBD-RNP motifs) domain
Eucgr.B00638.1.p	N-terminal nucleophile aminohydrolases (Ntn hydrolases) superfamily protein
Eucgr.B00658.1.p	serine/threonine protein kinase 3
Eucgr.B00659.1.p	porphyromonas-type peptidyl-arginine deiminase family protein
Eucgr.B00660.1.p	Phosphoribulokinase / Uridine kinase family
Eucgr.B00702.2.p	histone deacetylase 15
Eucgr.B00704.1.p	actin-related protein 4
Eucgr.B00707.3.p	CCAAT-displacement protein alternatively spliced product
Eucgr.B00711.1.p	stomatal cytokinesis defective / SCD1 protein (SCD1)
Eucgr.B00732.1.p	Ribosomal protein S7e family protein
Eucgr.B00825.1.p	cytochrome P450, family 77, subfamily A, polypeptide 5 pseudogene
Eucgr.B00852.4.p	Translation elongation factor EF1A/initiation factor IF2gamma family protein
Eucgr.B00856.1.p	receptor for activated C kinase 1B
Eucgr.B00859.9.p	B-S glucosidase 44
Eucgr.B00991.1.p	ketose-bisphosphate aldolase class-II family protein
Eucgr.B00995.1.p	Galactose mutarotase-like superfamily protein
Eucgr.B01001.1.p	emp24/gp25L/p24 family/GOLD family protein
Eucgr.B01003.1.p	NAD(P)-linked oxidoreductase superfamily protein
Eucgr.B01003.3.p	NAD(P)-linked oxidoreductase superfamily protein
Eucgr.B01011.2.p	RmlC-like cupins superfamily protein
Eucgr.B01030.1.p	Ribosomal protein S3Ae
Eucgr.B01087.1.p	Survival protein SurE-like phosphatase/nucleotidase
Eucgr.B01111.1.p	RING-H2 group F1A
Eucgr.B01112.1.p	peroxiredoxin IIF
Eucgr.B01114.1.p	NAD(P)-binding Rossmann-fold superfamily protein
Eucgr.B01122.4.p	pfkB-like carbohydrate kinase family protein
Eucgr.B01123.1.p	Aluminium induced protein with YGL and LRDR motifs
Eucgr.B01147.2.p	CBS domain-containing protein with a domain of unknown function (DUF21)
Eucgr.B01156.4.p	alpha/beta-Hydrolases superfamily protein
Eucgr.B01162.1.p	alpha/beta-Hydrolases superfamily protein
Eucgr.B01163.2.p	glutamine synthetase 2
Eucgr.B01187.1.p	Serine carboxypeptidase S28 family protein
Eucgr.B01189.1.p	methionine sulfoxide reductase B 2
Eucgr.B01217.1.p	-
Eucgr.B01262.2.p	acyl carrier protein 3
Eucgr.B01266.3.p	NAD(P)-binding Rossmann-fold superfamily protein
Eucgr.B01267.1.p	Uncharacterised protein family (UPF0497)
Eucgr.B01285.1.p	cullin 1
Eucgr.B01308.3.p	-
Eucgr.B01318.1.p	protein arginine methyltransferase 4B
Eucgr.B01350.1.p	germin-like protein subfamily 2 member 2 precursor
Eucgr.B01361.1.p	Transducin/WD40 repeat-like superfamily protein
Eucgr.B01380.1.p	Alpha-1,4-glucan-protein synthase family protein
Eucgr.B01402.1.p	Cystathionine beta-synthase (CBS) family protein
Eucgr.B01418.1.p	ARM repeat superfamily protein
Eucgr.B01429.2.p	calreticulin 3
Eucgr.B01450.1.p	Zinc-binding dehydrogenase family protein
Eucgr.B01453.1.p	beta glucosidase 42
Eucgr.B01475.2.p	S-adenosyl-L-methionine-dependent methyltransferases superfamily protein
Eucgr.B01498.1.p	NAD(P)-linked oxidoreductase superfamily protein
Eucgr.B01499.1.p	NAD(P)-linked oxidoreductase superfamily protein
Eucgr.B01502.1.p	Signal recognition particle, SRP9/SRP14 subunit
Eucgr.B01517.1.p	BET1P/SFT1P-like protein 14A
Eucgr.B01550.2.p	Structural maintenance of chromosomes (SMC) family protein
Eucgr.B01559.1.p	vacuolar protein sorting-associated protein 2.3
Eucgr.B01570.1.p	cell division cycle 5
Eucgr.B01574.2.p	Tetratricopeptide repeat (TPR)-like superfamily protein
Eucgr.B01579.1.p	alpha/beta-Hydrolases superfamily protein
Eucgr.B01579.4.p	alpha/beta-Hydrolases superfamily protein
Eucgr.B01599.2.p	eukaryotic translation initiation factor 2 gamma subunit
Eucgr.B01600.2.p	Ribosomal L22e protein family
Eucgr.B01628.1.p	Nucleotidylyl transferase superfamily protein
Eucgr.B01695.4.p	Protein prenylyltransferase superfamily protein
Eucgr.B01698.1.p	eukaryotic translation initiation factor 2
Eucgr.B01718.1.p	Ribosomal protein S24e family protein
Eucgr.B01724.1.p	O-acetylserine (thiol) lyase (OAS-TL) isoform A1
Eucgr.B01737.3.p	Protein kinase superfamily protein
Eucgr.B01760.1.p	copper/zinc superoxide dismutase 1
Eucgr.B01762.1.p	Transport protein particle (TRAPP) component
Eucgr.B01774.1.p	Calcium-dependent phospholipid-binding Copine family protein
Eucgr.B01797.6.p	shaggy-related kinase 11
Eucgr.B01818.1.p	Pyridoxal phosphate (PLP)-dependent transferases superfamily protein
Eucgr.B01820.1.p	Saposin-like aspartyl protease family protein
Eucgr.B01908.1.p	ribosomal protein L18
Eucgr.B01909.1.p	Calcineurin-like metallo-phosphoesterase superfamily protein
Eucgr.B01921.1.p	Transducin/WD40 repeat-like superfamily protein
Eucgr.B01927.1.p	Transducin/WD40 repeat-like superfamily protein
Eucgr.B01931.1.p	acyl-CoA binding protein 4
Eucgr.B01990.4.p	MIRO-related GTP-ase 1
Eucgr.B01994.1.p	amidase 1
Eucgr.B01996.1.p	amidase 1
Eucgr.B02001.1.p	D-aminoacid aminotransferase-like PLP-dependent enzymes superfamily protein
Eucgr.B02012.1.p	tRNA synthetase beta subunit family protein
Eucgr.B02033.2.p	Calcium-dependent phospholipid-binding Copine family protein
Eucgr.B02078.1.p	syntaxin of plants 43
Eucgr.B02080.1.p	importin alpha isoform 1
Eucgr.B02113.2.p	Protein of unknown function (DUF1000)
Eucgr.B02118.2.p	GDP-D-mannose 3\',5\'-epimerase
Eucgr.B02127.1.p	SSXT family protein
Eucgr.B02150.2.p	Calcium-binding EF-hand family protein
Eucgr.B02175.4.p	-
Eucgr.B02196.1.p	-
Eucgr.B02212.1.p	heat stable protein 1
Eucgr.B02222.1.p	NAD(P)-binding Rossmann-fold superfamily protein
Eucgr.B02223.3.p	Thioredoxin superfamily protein
Eucgr.B02226.1.p	ubiquitin-activating enzyme 1
Eucgr.B02227.1.p	-
Eucgr.B02236.4.p	Pleckstrin homology (PH) domain superfamily protein
Eucgr.B02251.1.p	Aldolase-type TIM barrel family protein
Eucgr.B02252.1.p	cyclophilin 5
Eucgr.B02259.2.p	non-specific phospholipase C1
Eucgr.B02266.4.p	Quinone reductase family protein
Eucgr.B02276.1.p	Glycosyl hydrolase family protein
Eucgr.B02278.2.p	alpha-glucan phosphorylase 2
Eucgr.B02283.1.p	-
Eucgr.B02285.1.p	tubulin beta 8
Eucgr.B02294.2.p	Adenine nucleotide alpha hydrolases-like superfamily protein
Eucgr.B02296.1.p	-
Eucgr.B02302.3.p	type one serine/threonine protein phosphatase 2
Eucgr.B02312.1.p	translocon at the outer envelope membrane of chloroplasts 75-III
Eucgr.B02314.2.p	pumilio 2
Eucgr.B02352.1.p	OSBP(oxysterol binding protein)-related protein 3C
Eucgr.B02355.1.p	expansin A4
Eucgr.B02376.1.p	HSP20-like chaperones superfamily protein
Eucgr.B02389.5.p	RNA-binding (RRM/RBD/RNP motifs) family protein
Eucgr.B02417.1.p	Protein kinase superfamily protein
Eucgr.B02431.1.p	endomembrane-type CA-ATPase 4
Eucgr.B02433.1.p	P-loop containing nucleoside triphosphate hydrolases superfamily protein
Eucgr.B02444.1.p	Polyketide synthase, enoylreductase family protein
Eucgr.B02456.2.p	ascorbate peroxidase 1
Eucgr.B02473.1.p	GTP binding Elongation factor Tu family protein
Eucgr.B02479.2.p	isovaleryl-CoA-dehydrogenase
Eucgr.B02486.1.p	FASCICLIN-like arabinogalactan-protein 11
Eucgr.B02489.1.p	pyridoxine biosynthesis 2
Eucgr.B02495.1.p	4-hydroxy-3-methylbut-2-enyl diphosphate synthase
Eucgr.B02496.1.p	PDI-like 1-4
Eucgr.B02497.1.p	-
Eucgr.B02505.2.p	SIT4 phosphatase-associated family protein
Eucgr.B02529.1.p	Protein of unknown function, DUF547
Eucgr.B02532.2.p	chaperonin-60alpha
Eucgr.B02546.1.p	MLP-like protein 423
Eucgr.B02549.1.p	RNA-processing, Lsm domain
Eucgr.B02585.2.p	Actin cross-linking protein
Eucgr.B02587.1.p	glycine-rich protein
Eucgr.B02588.2.p	probable small nuclear ribonucleoprotein G
Eucgr.B02591.2.p	KH domain-containing protein / zinc finger (CCCH type) family protein
Eucgr.B02594.1.p	Sec23/Sec24 protein transport family protein
Eucgr.B02600.1.p	-
Eucgr.B02610.1.p	10-formyltetrahydrofolate synthetase
Eucgr.B02617.1.p	Protein prenylyltransferase superfamily protein
Eucgr.B02622.1.p	UBX domain-containing protein
Eucgr.B02633.1.p	Bifunctional inhibitor/lipid-transfer protein/seed storage 2S albumin superfamily protein
Eucgr.B02673.1.p	microtubule-associated proteins 70-2
Eucgr.B02686.1.p	UDP-Glycosyltransferase / trehalose-phosphatase family protein
Eucgr.B02697.2.p	THO2
Eucgr.B02712.1.p	NAD(P)-linked oxidoreductase superfamily protein
Eucgr.B02718.1.p	uracil phosphoribosyltransferase
Eucgr.B02720.2.p	prenylated RAB acceptor 1.A3
Eucgr.B02747.1.p	Protein kinase protein with tetratricopeptide repeat domain
Eucgr.B02761.2.p	chaperone protein dnaJ-related
Eucgr.B02762.1.p	RING/U-box superfamily protein
Eucgr.B02769.1.p	acetyl Co-enzyme a carboxylase carboxyltransferase alpha subunit
Eucgr.B02775.1.p	Disease resistance-responsive (dirigent-like protein) family protein
Eucgr.B02780.1.p	glutathione S-transferase TAU 19
Eucgr.B02781.3.p	defective in exine formation protein (DEX1)
Eucgr.B02793.1.p	peptide transporter 1
Eucgr.B02802.1.p	DNAJ heat shock family protein
Eucgr.B02811.4.p	LMBR1-like membrane protein
Eucgr.B02864.1.p	Aldolase superfamily protein
Eucgr.B02878.1.p	ATP synthase alpha/beta family protein
Eucgr.B02879.1.p	FAD/NAD(P)-binding oxidoreductase
Eucgr.B02881.1.p	Endosomal targeting BRO1-like domain-containing protein
Eucgr.B02907.2.p	nudix hydrolase homolog 25
Eucgr.B02909.1.p	GroES-like family protein
Eucgr.B02925.2.p	MLP-like protein 28
Eucgr.B02928.1.p	MLP-like protein 28
Eucgr.B02940.3.p	ENTH/ANTH/VHS superfamily protein
Eucgr.B02942.2.p	Phosphoglucomutase/phosphomannomutase family protein
Eucgr.B02952.1.p	-
Eucgr.B02965.1.p	triglyceride lipases;triglyceride lipases
Eucgr.B02995.1.p	Metallo-hydrolase/oxidoreductase superfamily protein
Eucgr.B03004.1.p	glutamine-tRNA ligase, putative / glutaminyl-tRNA synthetase, putative / GlnRS, putative
Eucgr.B03008.1.p	Adenine nucleotide alpha hydrolases-like superfamily protein
Eucgr.B03010.2.p	Adenine nucleotide alpha hydrolases-like superfamily protein
Eucgr.B03019.1.p	Rad23 UV excision repair protein family
Eucgr.B03031.1.p	protein phosphatase 2A subunit A2
Eucgr.B03067.1.p	phosphoenolpyruvate carboxylase 4
Eucgr.B03078.2.p	ARM repeat superfamily protein
Eucgr.B03092.2.p	-
Eucgr.B03110.1.p	Chaperone protein htpG family protein
Eucgr.B03143.3.p	6-phosphogluconolactonase 1
Eucgr.B03146.1.p	SPIRAL1-like2
Eucgr.B03154.1.p	SPFH/Band 7/PHB domain-containing membrane-associated protein family
Eucgr.B03160.1.p	Tetratricopeptide repeat (TPR)-like superfamily protein
Eucgr.B03168.1.p	Purple acid phosphatases superfamily protein
Eucgr.B03178.1.p	nodulin-related protein 1
Eucgr.B03179.6.p	appr-1-p processing enzyme family protein
Eucgr.B03195.1.p	non-ATPase subunit 9
Eucgr.B03196.1.p	sec7 domain-containing protein
Eucgr.B03197.1.p	Vesicle transport v-SNARE family protein
Eucgr.B03199.1.p	VH1-interacting kinase
Eucgr.B03218.1.p	Translation elongation factor EF1B/ribosomal protein S6 family protein
Eucgr.B03234.1.p	beta-ketoacyl reductase 1
Eucgr.B03239.1.p	TCP-1/cpn60 chaperonin family protein
Eucgr.B03243.1.p	Cellulase (glycosyl hydrolase family 5) protein
Eucgr.B03270.2.p	eukaryotic translation initiation factor 4B1
Eucgr.B03282.1.p	plant intracellular ras group-related LRR 3
Eucgr.B03289.1.p	Ribosomal protein L18e/L15 superfamily protein
Eucgr.B03301.1.p	Clathrin adaptor complexes medium subunit family protein
Eucgr.B03307.3.p	ATP-citrate lyase A-1
Eucgr.B03313.2.p	pantothenate kinase 2
Eucgr.B03320.1.p	beta carbonic anhydrase 4
Eucgr.B03349.2.p	aldehyde dehydrogenase 2B7
Eucgr.B03357.1.p	Threonyl-tRNA synthetase
Eucgr.B03378.1.p	germin-like protein 7
Eucgr.B03379.1.p	pyruvate dehydrogenase complex E1 alpha subunit
Eucgr.B03382.1.p	ARM repeat superfamily protein
Eucgr.B03386.1.p	protein phosphatase 2A-2
Eucgr.B03390.2.p	aminophospholipid ATPase 3
Eucgr.B03410.1.p	-
Eucgr.B03411.1.p	NADH-ubiquinone oxidoreductase B8 subunit, putative
Eucgr.B03415.1.p	protein kinase 2B
Eucgr.B03433.1.p	Ribosomal protein L34e superfamily protein
Eucgr.B03437.1.p	semialdehyde dehydrogenase family protein
Eucgr.B03453.1.p	Protein phosphatase 2A regulatory B subunit family protein
Eucgr.B03455.2.p	SRP72 RNA-binding domain
Eucgr.B03460.3.p	NAD(P)-binding Rossmann-fold superfamily protein
Eucgr.B03469.1.p	urease
Eucgr.B03489.1.p	microtubule-associated protein 65-8
Eucgr.B03491.2.p	-
Eucgr.B03493.1.p	-
Eucgr.B03507.2.p	nuclear transport factor 2B
Eucgr.B03528.1.p	glucose-6-phosphate dehydrogenase 2
Eucgr.B03530.3.p	catalytics;hydrolases
Eucgr.B03531.2.p	GYF domain-containing protein
Eucgr.B03549.1.p	serine carboxypeptidase-like 45
Eucgr.B03553.1.p	Homeodomain-like superfamily protein
Eucgr.B03557.1.p	-
Eucgr.B03570.2.p	calnexin 1
Eucgr.B03574.2.p	Ribosomal protein L16p/L10e family protein
Eucgr.B03575.3.p	ARM repeat superfamily protein
Eucgr.B03587.1.p	calmodulin-binding protein
Eucgr.B03593.2.p	TCP-1/cpn60 chaperonin family protein
Eucgr.B03603.1.p	Mitochondrial substrate carrier family protein
Eucgr.B03604.1.p	tubulin alpha-3
Eucgr.B03620.1.p	protein phosphatase 2A-3
Eucgr.B03621.1.p	P-loop containing nucleoside triphosphate hydrolases superfamily protein
Eucgr.B03640.2.p	glucan synthase-like 10
Eucgr.B03672.1.p	Putative glycosyl hydrolase of unknown function (DUF1680)
Eucgr.B03677.1.p	Putative glycosyl hydrolase of unknown function (DUF1680)
Eucgr.B03691.1.p	sulfite reductase
Eucgr.B03696.1.p	NAD(P)-binding Rossmann-fold superfamily protein
Eucgr.B03736.1.p	Rho GTPase activation protein (RhoGAP) with PH domain
Eucgr.B03754.1.p	chaperonin 10
Eucgr.B03758.3.p	transferases;nucleotidyltransferases
Eucgr.B03759.1.p	chloroplastic NIFS-like cysteine desulfurase
Eucgr.B03761.1.p	dgd1 suppressor 1
Eucgr.B03771.1.p	20S proteasome alpha subunit G1
Eucgr.B03772.4.p	proteasome family protein
Eucgr.B03780.3.p	Argonaute family protein
Eucgr.B03792.2.p	NADH:cytochrome B5 reductase 1
Eucgr.B03798.1.p	alpha/beta-Hydrolases superfamily protein
Eucgr.B03800.2.p	ubiquitin-specific protease 12
Eucgr.B03802.1.p	strictosidine synthase-like 3
Eucgr.B03812.1.p	BRI1 suppressor 1 (BSU1)-like 2
Eucgr.B03815.1.p	-
Eucgr.B03826.1.p	decapping 1
Eucgr.B03833.3.p	vesicle-associated membrane protein 714
Eucgr.B03844.1.p	copper ion binding
Eucgr.B03845.1.p	sec23/sec24 transport family protein
Eucgr.B03850.2.p	Ribosomal protein L1p/L10e family
Eucgr.B03874.1.p	AAA-type ATPase family protein
Eucgr.B03885.1.p	Family of unknown function (DUF662)
Eucgr.B03907.1.p	Argonaute family protein
Eucgr.B03911.1.p	vacuolar protein sorting 41
Eucgr.B03914.1.p	serine carboxypeptidase-like 51
Eucgr.B03930.2.p	copper/zinc superoxide dismutase 2
Eucgr.B03942.1.p	AMP-dependent synthetase and ligase family protein
Eucgr.B03952.2.p	Adaptor protein complex AP-1, gamma subunit
Eucgr.B03997.1.p	UDP-Glycosyltransferase superfamily protein
Eucgr.B04004.1.p	Tetratricopeptide repeat (TPR)-like superfamily protein
Eucgr.B04005.1.p	sorting nexin 2B
Eucgr.B04032.2.p	regulatory particle triple-A ATPase 3
Eucgr.C00056.2.p	Protein kinase superfamily protein
Eucgr.C00057.2.p	Protein kinase superfamily protein
Eucgr.C00062.2.p	regulatory particle non-ATPase 13
Eucgr.C00065.1.p	cinnamate-4-hydroxylase
Eucgr.C00068.1.p	-
Eucgr.C00094.3.p	autoinhibited Ca2+ -ATPase, isoform 8
Eucgr.C00095.1.p	autoinhibited Ca(2+)-ATPase 10
Eucgr.C00110.2.p	Tetratricopeptide repeat (TPR)-like superfamily protein
Eucgr.C00137.2.p	villin 4
Eucgr.C00138.1.p	Galactose mutarotase-like superfamily protein
Eucgr.C00140.1.p	H(+)-ATPase 2
Eucgr.C00141.1.p	lysyl-tRNA synthetase 1
Eucgr.C00154.1.p	P450 reductase 2
Eucgr.C00165.2.p	voltage dependent anion channel 4
Eucgr.C00185.1.p	Calmodulin-binding protein
Eucgr.C00188.2.p	FGGY family of carbohydrate kinase
Eucgr.C00196.1.p	diacylglycerol kinase 4
Eucgr.C00246.3.p	Cellulose synthase family protein
Eucgr.C00247.2.p	MIF4G domain-containing protein / MA3 domain-containing protein
Eucgr.C00248.1.p	MIF4G domain-containing protein / MA3 domain-containing protein
Eucgr.C00344.2.p	Endomembrane protein 70 protein family
Eucgr.C00345.1.p	Cytosol aminopeptidase family protein
Eucgr.C00350.1.p	eukaryotic elongation factor 5A-1
Eucgr.C00361.2.p	Ribosomal protein L7Ae/L30e/S12e/Gadd45 family protein
Eucgr.C00362.2.p	Transport protein particle (TRAPP) component
Eucgr.C00369.1.p	SNARE-like superfamily protein
Eucgr.C00370.1.p	temperature-induced lipocalin
Eucgr.C00382.1.p	Calcineurin-like metallo-phosphoesterase superfamily protein
Eucgr.C00422.1.p	Endomembrane protein 70 protein family
Eucgr.C00436.1.p	Protein kinase superfamily protein with octicosapeptide/Phox/Bem1p domain
Eucgr.C00481.1.p	Octicosapeptide/Phox/Bem1p (PB1) domain-containing protein / tetratricopeptide repeat (TPR)-containing protein
Eucgr.C00552.1.p	Regulator of chromosome condensation (RCC1) family protein
Eucgr.C00559.1.p	hexokinase 2
Eucgr.C00609.1.p	NADP-malic enzyme 3
Eucgr.C00615.1.p	profilin 3
Eucgr.C00617.1.p	phosphofructokinase 3
Eucgr.C00627.2.p	ENTH/VHS family protein
Eucgr.C00628.1.p	3\'-5\' exonuclease domain-containing protein / K homology domain-containing protein / KH domain-containing protein
Eucgr.C00632.2.p	-
Eucgr.C00633.1.p	FKBP-type peptidyl-prolyl cis-trans isomerase family protein
Eucgr.C00638.1.p	NADH-ubiquinone oxidoreductase 20 kDa subunit, mitochondrial
Eucgr.C00639.3.p	Protein phosphatase 2A, regulatory subunit PR55
Eucgr.C00646.1.p	glycine decarboxylase P-protein 1
Eucgr.C00657.1.p	Translation initiation factor SUI1 family protein
Eucgr.C00658.2.p	sulfoquinovosyldiacylglycerol 1
Eucgr.C00663.1.p	Thioredoxin superfamily protein
Eucgr.C00678.1.p	17.6 kDa class II heat shock protein
Eucgr.C00684.1.p	17.6 kDa class II heat shock protein
Eucgr.C00706.1.p	Nitrilase/cyanide hydratase and apolipoprotein N-acyltransferase family protein
Eucgr.C00728.1.p	ferredoxin-related
Eucgr.C00743.2.p	CTC-interacting domain 7
Eucgr.C00745.1.p	3beta-hydroxysteroid-dehydrogenase/decarboxylase isoform 2
Eucgr.C00754.1.p	Ankyrin repeat family protein
Eucgr.C00756.1.p	HOPM interactor 7
Eucgr.C00769.1.p	sucrose synthase 4
Eucgr.C00784.2.p	oligouridylate binding protein 1B
Eucgr.C00786.1.p	Pectin lyase-like superfamily protein
Eucgr.C00793.1.p	NagB/RpiA/CoA transferase-like superfamily protein
Eucgr.C00797.1.p	Subtilase family protein
Eucgr.C00801.4.p	RING-box 1
Eucgr.C00803.1.p	aleurain-like protease
Eucgr.C00820.2.p	oxophytodienoate-reductase 3
Eucgr.C00837.1.p	SNF7 family protein
Eucgr.C00846.1.p	Pyridoxal-5\'-phosphate-dependent enzyme family protein
Eucgr.C00849.5.p	MAP kinase kinase 2
Eucgr.C00866.2.p	myristoyl-CoA:protein N-myristoyltransferase
Eucgr.C00879.2.p	alpha/beta-Hydrolases superfamily protein
Eucgr.C00897.1.p	polyamine oxidase 5
Eucgr.C00898.2.p	beta-galactosidase 12
Eucgr.C00902.1.p	cytidine deaminase 1
Eucgr.C00914.2.p	serine acetyltransferase 1;1
Eucgr.C00926.1.p	deoxyhypusine synthase
Eucgr.C00931.1.p	Ribosomal protein L31e family protein
Eucgr.C00933.1.p	Class II aminoacyl-tRNA and biotin synthetases superfamily protein
Eucgr.C00934.2.p	SNF7 family protein
Eucgr.C00950.1.p	gamma-glutamyl transpeptidase 4
Eucgr.C00956.1.p	phosphofructokinase 3
Eucgr.C00962.1.p	profilin 2
Eucgr.C00990.1.p	6-phosphogluconate dehydrogenase family protein
Eucgr.C00995.1.p	6-phosphogluconate dehydrogenase family protein
Eucgr.C01003.3.p	NADP-malic enzyme 3
Eucgr.C01008.1.p	staurosporin and temperature sensitive 3-like A
Eucgr.C01042.1.p	Flavin-binding monooxygenase family protein
Eucgr.C01068.1.p	NSP (nuclear shuttle protein)-interacting GTPase
Eucgr.C01076.1.p	ATP-dependent caseinolytic (Clp) protease/crotonase family protein
Eucgr.C01100.1.p	Leucine-rich repeat protein kinase family protein
Eucgr.C01113.1.p	RAN GTPase 3
Eucgr.C01119.5.p	alpha/beta-Hydrolases superfamily protein
Eucgr.C01120.1.p	PPPDE putative thiol peptidase family protein
Eucgr.C01134.2.p	FAD/NAD(P)-binding oxidoreductase
Eucgr.C01159.1.p	Ribosomal protein L7Ae/L30e/S12e/Gadd45 family protein
Eucgr.C01173.1.p	-
Eucgr.C01179.1.p	HEAT SHOCK PROTEIN 81.4
Eucgr.C01236.1.p	NAD(P)-binding Rossmann-fold superfamily protein
Eucgr.C01243.1.p	tetraspanin8
Eucgr.C01261.1.p	Enoyl-CoA hydratase/isomerase family
Eucgr.C01269.1.p	CDK-activating kinase 1AT
Eucgr.C01277.1.p	heat shock protein 70 (Hsp 70) family protein
Eucgr.C01303.1.p	Fumarylacetoacetate (FAA) hydrolase family
Eucgr.C01317.1.p	2-oxoglutarate (2OG) and Fe(II)-dependent oxygenase superfamily protein
Eucgr.C01375.1.p	RabGAP/TBC domain-containing protein
Eucgr.C01383.1.p	BED zinc finger ;hAT family dimerisation domain
Eucgr.C01493.1.p	BED zinc finger ;hAT family dimerisation domain
Eucgr.C01514.1.p	26S proteasome regulatory subunit, putative (RPN5)
Eucgr.C01579.2.p	adaptin family protein
Eucgr.C01583.2.p	-
Eucgr.C01584.1.p	La protein 1
Eucgr.C01585.1.p	aspartate aminotransferase 3
Eucgr.C01589.1.p	ENTH/VHS/GAT family protein
Eucgr.C01646.2.p	aldehyde dehydrogenase 11A3
Eucgr.C01685.1.p	aberrant lateral root formation 4
Eucgr.C01702.1.p	neurochondrin family protein
Eucgr.C01715.1.p	sucrose phosphate synthase 1F
Eucgr.C01741.1.p	TPX2 (targeting protein for Xklp2) protein family
Eucgr.C01749.3.p	DEAD/DEAH box RNA helicase family protein
Eucgr.C01792.2.p	Cytochrome bd ubiquinol oxidase, 14kDa subunit
Eucgr.C01794.2.p	plant natriuretic peptide A
Eucgr.C01818.1.p	CTC-interacting domain 6
Eucgr.C01875.1.p	NAD(P)-binding Rossmann-fold superfamily protein
Eucgr.C01878.1.p	HOPW1-1-interacting 2
Eucgr.C01879.1.p	HOPW1-1-interacting 2
Eucgr.C01895.5.p	Protein phosphatase 2C family protein
Eucgr.C01947.2.p	aldehyde dehydrogenase 11A3
Eucgr.C02038.1.p	Disease resistance protein (TIR-NBS-LRR class) family
Eucgr.C02056.1.p	disease resistance protein (TIR-NBS-LRR class), putative
Eucgr.C02093.1.p	COP9 signalosome 5A
Eucgr.C02115.1.p	DNA repair ATPase-related
Eucgr.C02132.2.p	arabinose kinase
Eucgr.C02133.1.p	N-terminal nucleophile aminohydrolases (Ntn hydrolases) superfamily protein
Eucgr.C02143.1.p	N-acetyl-l-glutamate kinase
Eucgr.C02152.2.p	chaperone binding;ATPase activators
Eucgr.C02153.1.p	-
Eucgr.C02177.2.p	acetyl Co-enzyme a carboxylase biotin carboxylase subunit
Eucgr.C02185.1.p	serine carboxypeptidase-like 6
Eucgr.C02197.3.p	galacturonic acid kinase
Eucgr.C02207.1.p	RNA-binding KH domain-containing protein
Eucgr.C02222.1.p	PA-domain containing subtilase family protein
Eucgr.C02238.1.p	PDI-like 5-2
Eucgr.C02279.4.p	Glutaredoxin family protein
Eucgr.C02284.1.p	4-coumarate:CoA ligase 1
Eucgr.C02307.1.p	-
Eucgr.C02309.2.p	Haloacid dehalogenase-like hydrolase (HAD) superfamily protein
Eucgr.C02330.1.p	P450 reductase 2
Eucgr.C02440.3.p	BNR/Asp-box repeat family protein
Eucgr.C02492.2.p	26S proteasome regulatory subunit, putative
Eucgr.C02509.2.p	Ubiquitin-like superfamily protein
Eucgr.C02603.5.p	Protein phosphatase 2C family protein
Eucgr.C02604.1.p	Endomembrane protein 70 protein family
Eucgr.C02605.1.p	early nodulin-like protein 15
Eucgr.C02666.1.p	casein lytic proteinase B4
Eucgr.C02720.2.p	aspartate aminotransferase 5
Eucgr.C02726.1.p	TRS120
Eucgr.C02727.1.p	KNOTTED1-like homeobox gene 3
Eucgr.C02730.2.p	Nucleic acid-binding, OB-fold-like protein
Eucgr.C02736.1.p	Octicosapeptide/Phox/Bem1p (PB1) domain-containing protein / tetratricopeptide repeat (TPR)-containing protein
Eucgr.C02743.1.p	Protein of unknown function (DUF2012)
Eucgr.C02745.1.p	laccase 14
Eucgr.C02758.2.p	vesicle-associated membrane protein 713
Eucgr.C02768.1.p	epsin N-terminal homology (ENTH) domain-containing protein / clathrin assembly protein-related
Eucgr.C02784.1.p	DEAD/DEAH box RNA helicase family protein
Eucgr.C02806.1.p	-
Eucgr.C02807.1.p	Ran BP2/NZF zinc finger-like superfamily protein
Eucgr.C02838.8.p	LisH dimerisation motif;WD40/YVTN repeat-like-containing domain
Eucgr.C02862.2.p	syntaxin of plants 32
Eucgr.C02894.1.p	aspartate aminotransferase 3
Eucgr.C02897.2.p	RNA polymerase I-associated factor PAF67
Eucgr.C02905.1.p	catalytics
Eucgr.C02930.2.p	carotenoid cleavage dioxygenase 8
Eucgr.C02936.1.p	Protein of unknown function (DUF810)
Eucgr.C02938.1.p	Leucine-rich receptor-like protein kinase family protein
Eucgr.C02952.1.p	Polyketide cyclase/dehydrase and lipid transport superfamily protein
Eucgr.C02986.2.p	phosphofructokinase 7
Eucgr.C03004.2.p	alpha-vacuolar processing enzyme
Eucgr.C03005.1.p	-
Eucgr.C03020.1.p	KH domain-containing protein
Eucgr.C03044.1.p	-
Eucgr.C03063.1.p	conserved oligomeric Golgi complex component-related / COG complex component-related
Eucgr.C03064.1.p	AGC (cAMP-dependent, cGMP-dependent and protein kinase C) kinase family protein
Eucgr.C03068.1.p	Guanylate-binding family protein
Eucgr.C03069.1.p	aminopeptidase M1
Eucgr.C03168.1.p	G protein alpha subunit 1
Eucgr.C03183.2.p	lysine-ketoglutarate reductase/saccharopine dehydrogenase bifunctional enzyme
Eucgr.C03199.1.p	sucrose synthase 4
Eucgr.C03204.1.p	sucrose synthase 4
Eucgr.C03205.1.p	sucrose synthase 4
Eucgr.C03206.1.p	aconitase 1
Eucgr.C03291.2.p	fatty acid biosynthesis 1
Eucgr.C03295.3.p	chaperonin 20
Eucgr.C03305.1.p	-
Eucgr.C03329.1.p	tubulin-tyrosine ligases;tubulin-tyrosine ligases
Eucgr.C03404.3.p	Myosin family protein with Dil domain
Eucgr.C03405.1.p	Transducin/WD40 repeat-like superfamily protein
Eucgr.C03406.1.p	homolog of CFIM-25
Eucgr.C03418.1.p	eukaryotic translation initiation factor 4A1
Eucgr.C03474.1.p	nucleosome assembly protein 1;2
Eucgr.C03525.1.p	ribulose-bisphosphate carboxylases
Eucgr.C03557.1.p	Stress responsive alpha-beta barrel domain protein
Eucgr.C03560.2.p	Ribosomal protein S3 family protein
Eucgr.C03665.2.p	arginine methyltransferase 11
Eucgr.C03666.1.p	Metallopeptidase M24 family protein
Eucgr.C03688.1.p	histone acetyltransferase of the GNAT family 2
Eucgr.C03704.1.p	Insulinase (Peptidase family M16) protein
Eucgr.C03716.2.p	Arginyl-tRNA synthetase, class Ic
Eucgr.C03720.1.p	Peptidase M28 family protein
Eucgr.C03728.1.p	hexokinase 1
Eucgr.C03782.1.p	Leucine-rich repeat (LRR) family protein
Eucgr.C03788.3.p	novel interactor of JAZ
Eucgr.C03791.2.p	Glyoxalase/Bleomycin resistance protein/Dioxygenase superfamily protein
Eucgr.C03812.1.p	thioredoxin-dependent peroxidase 1
Eucgr.C03821.1.p	RAB GTPase homolog G3D
Eucgr.C03822.2.p	proline extensin-like receptor kinase 1
Eucgr.C03845.2.p	ATP binding microtubule motor family protein
Eucgr.C03859.1.p	aldehyde dehydrogenase 2C4
Eucgr.C03891.1.p	Alkaline-phosphatase-like family protein
Eucgr.C03901.1.p	Transducin family protein / WD-40 repeat family protein
Eucgr.C03922.2.p	peptidase M20/M25/M40 family protein
Eucgr.C03989.1.p	ABC1 family protein
Eucgr.C04006.1.p	-
Eucgr.C04028.1.p	Eukaryotic aspartyl protease family protein
Eucgr.C04036.1.p	-
Eucgr.C04037.1.p	membrane-associated progesterone binding protein 2
Eucgr.C04084.1.p	Small nuclear ribonucleoprotein family protein
Eucgr.C04091.1.p	Ribosomal protein S5/Elongation factor G/III/V family protein
Eucgr.C04109.1.p	epsin N-terminal homology (ENTH) domain-containing protein / clathrin assembly protein-related
Eucgr.C04138.1.p	DNAJ heat shock N-terminal domain-containing protein
Eucgr.C04142.1.p	Protein of unknown function DUF92, transmembrane
Eucgr.C04160.1.p	regulatory particle triple-A ATPase 6A
Eucgr.C04168.1.p	RAN GTPase 3
Eucgr.C04181.1.p	nudix hydrolase homolog 19
Eucgr.C04193.1.p	Alba DNA/RNA-binding protein
Eucgr.C04218.2.p	Protein of unknown function (DUF3414)
Eucgr.C04259.1.p	Transducin family protein / WD-40 repeat family protein
Eucgr.C04264.1.p	Vps52 / Sac2 family
Eucgr.C04373.1.p	purple acid phosphatase 26
Eucgr.C04383.1.p	Inorganic H pyrophosphatase family protein
Eucgr.C04384.5.p	vacuolar ATPase subunit F family protein
Eucgr.C04395.2.p	glucuronidase 3
Eucgr.C04398.3.p	Ankyrin repeat family protein with DHHC zinc finger domain
Eucgr.C04399.1.p	ubiquitin-associated (UBA)/TS-N domain-containing protein
Eucgr.D00001.2.p	plasma-membrane associated cation-binding protein 1
Eucgr.D00011.1.p	Haloacid dehalogenase-like hydrolase (HAD) superfamily protein
Eucgr.D00017.3.p	allantoate amidohydrolase
Eucgr.D00028.1.p	thioredoxin O1
Eucgr.D00034.4.p	Protein kinase superfamily protein with octicosapeptide/Phox/Bem1p domain
Eucgr.D00052.3.p	transcription activators
Eucgr.D00080.1.p	-
Eucgr.D00088.1.p	FAD-binding Berberine family protein
Eucgr.D00111.1.p	histidinol dehydrogenase
Eucgr.D00127.1.p	GTP binding
Eucgr.D00186.1.p	D111/G-patch domain-containing protein
Eucgr.D00188.1.p	SIT4 phosphatase-associated family protein
Eucgr.D00191.1.p	CLP protease P4
Eucgr.D00194.2.p	20S proteasome beta subunit D1
Eucgr.D00245.3.p	phenylalanyl-tRNA synthetase, putative / phenylalanine--tRNA ligase, putative
Eucgr.D00281.1.p	S-adenosyl-L-homocysteine hydrolase
Eucgr.D00287.1.p	ornithine-delta-aminotransferase
Eucgr.D00295.1.p	SGS domain-containing protein
Eucgr.D00301.2.p	Ribosomal protein S11 family protein
Eucgr.D00304.1.p	Ribosomal protein L18ae/LX family protein
Eucgr.D00305.2.p	3-ketoacyl-acyl carrier protein synthase I
Eucgr.D00345.2.p	-
Eucgr.D00347.1.p	SH3 domain-containing protein
Eucgr.D00465.1.p	trehalose-phosphatase/synthase 7
Eucgr.D00474.1.p	RAB GTPase homolog A1C
Eucgr.D00476.1.p	cellulose synthase family protein
Eucgr.D00481.1.p	CBL-interacting protein kinase 12
Eucgr.D00483.2.p	Sec23/Sec24 protein transport family protein
Eucgr.D00484.1.p	xylem bark cysteine peptidase 3
Eucgr.D00495.1.p	senescence-associated gene 12
Eucgr.D00496.1.p	senescence-associated gene 12
Eucgr.D00497.1.p	senescence-associated gene 12
Eucgr.D00500.2.p	senescence-associated gene 12
Eucgr.D00502.1.p	senescence-associated gene 12
Eucgr.D00506.1.p	senescence-associated gene 12
Eucgr.D00535.1.p	Thiamine pyrophosphate dependent pyruvate decarboxylase family protein
Eucgr.D00536.1.p	SGNH hydrolase-type esterase superfamily protein
Eucgr.D00571.1.p	Apoptosis inhibitory protein 5 (API5)
Eucgr.D00597.1.p	DNAJ heat shock family protein
Eucgr.D00613.1.p	Pollen Ole e 1 allergen and extensin family protein
Eucgr.D00614.1.p	Eukaryotic translation initiation factor 3 subunit 7 (eIF-3)
Eucgr.D00619.2.p	-
Eucgr.D00629.1.p	thioredoxin family protein
Eucgr.D00641.1.p	-
Eucgr.D00643.1.p	Protein kinase superfamily protein
Eucgr.D00644.1.p	alpha/beta-Hydrolases superfamily protein
Eucgr.D00645.1.p	alpha/beta-Hydrolases superfamily protein
Eucgr.D00649.1.p	alpha/beta-Hydrolases superfamily protein
Eucgr.D00655.1.p	ARM repeat superfamily protein
Eucgr.D00689.1.p	NAD(P)-binding Rossmann-fold superfamily protein
Eucgr.D00699.1.p	oxidoreductase, zinc-binding dehydrogenase family protein
Eucgr.D00718.1.p	F-box/RNI-like superfamily protein
Eucgr.D00750.1.p	PapD-like superfamily protein
Eucgr.D00853.1.p	C-terminal cysteine residue is changed to a serine 1
Eucgr.D00856.1.p	Aldolase-type TIM barrel family protein
Eucgr.D00858.1.p	NAD(P)-binding Rossmann-fold superfamily protein
Eucgr.D00882.1.p	Quinone reductase family protein
Eucgr.D00956.1.p	phosphofructokinase 2
Eucgr.D00957.1.p	RAB GTPase homolog B1C
Eucgr.D00982.1.p	Single hybrid motif superfamily protein
Eucgr.D01026.1.p	Coatomer epsilon subunit
Eucgr.D01029.1.p	gamma-soluble NSF attachment protein
Eucgr.D01040.1.p	ZPR1 zinc-finger domain protein
Eucgr.D01044.3.p	Glutathione S-transferase family protein
Eucgr.D01048.1.p	non-specific phospholipase C3
Eucgr.D01078.4.p	Protein of unknown function (DUF2296)
Eucgr.D01084.1.p	nucleotide binding protein 35
Eucgr.D01093.1.p	Ribosomal protein L4/L1 family
Eucgr.D01117.1.p	UDP-GLUCOSE PYROPHOSPHORYLASE 1
Eucgr.D01124.1.p	Sec23/Sec24 protein transport family protein
Eucgr.D01130.2.p	transthyretin-like protein
Eucgr.D01135.1.p	glutathione S-transferase zeta 1
Eucgr.D01137.1.p	Transducin/WD40 repeat-like superfamily protein
Eucgr.D01166.1.p	P-loop containing nucleoside triphosphate hydrolases superfamily protein
Eucgr.D01169.1.p	DYNAMIN-like 1E
Eucgr.D01171.1.p	Ras-related small GTP-binding family protein
Eucgr.D01184.1.p	GroES-like family protein
Eucgr.D01220.1.p	Nucleoside diphosphate kinase family protein
Eucgr.D01223.1.p	mago nashi family protein
Eucgr.D01230.4.p	Leucine carboxyl methyltransferase
Eucgr.D01237.1.p	Proteasome component (PCI) domain protein
Eucgr.D01313.1.p	RNA-binding (RRM/RBD/RNP motifs) family protein
Eucgr.D01324.4.p	starch synthase 3
Eucgr.D01327.1.p	Zinc-binding dehydrogenase family protein
Eucgr.D01341.1.p	adenylosuccinate synthase
Eucgr.D01351.1.p	aspartic proteinase A1
Eucgr.D01356.2.p	Cysteinyl-tRNA synthetase, class Ia family protein
Eucgr.D01368.1.p	ethylene-forming enzyme
Eucgr.D01383.2.p	Ubiquitin-specific protease family C19-related protein
Eucgr.D01386.1.p	carboxylesterases
Eucgr.D01404.1.p	Immunoglobulin E-set superfamily protein
Eucgr.D01413.5.p	-
Eucgr.D01435.2.p	SCARECROW-like 13
Eucgr.D01510.2.p	-
Eucgr.D01602.6.p	Dihydrolipoamide succinyltransferase
Eucgr.D01612.1.p	beta-6 tubulin
Eucgr.D01614.1.p	FAD-binding Berberine family protein
Eucgr.D01619.1.p	FAD-binding Berberine family protein
Eucgr.D01622.1.p	FAD-binding Berberine family protein
Eucgr.D01683.1.p	Tetratricopeptide repeat (TPR)-like superfamily protein
Eucgr.D01687.2.p	Metal-dependent protein hydrolase
Eucgr.D01688.1.p	Phosphoenolpyruvate carboxylase family protein
Eucgr.D01693.1.p	UBX domain-containing protein
Eucgr.D01694.1.p	HIT-type Zinc finger family protein
Eucgr.D01704.1.p	Tetratricopeptide repeat (TPR)-like superfamily protein
Eucgr.D01707.2.p	ARM repeat superfamily protein
Eucgr.D01715.1.p	Transducin/WD40 repeat-like superfamily protein
Eucgr.D01734.3.p	AMP-dependent synthetase and ligase family protein
Eucgr.D01779.1.p	6-phosphogluconate dehydrogenase family protein
Eucgr.D01798.1.p	VIRB2-interacting protein 1
Eucgr.D01807.1.p	phosphatase-related
Eucgr.D01821.1.p	Pectin lyase-like superfamily protein
Eucgr.D01822.1.p	SPIRAL1-like2
Eucgr.D01829.1.p	Adaptin family protein
Eucgr.D01833.1.p	Peptidase M1 family protein
Eucgr.D01836.1.p	plasma membrane intrinsic protein 1;4
Eucgr.D01837.1.p	NAD(P)-binding Rossmann-fold superfamily protein
Eucgr.D01844.1.p	Protein kinase protein with tetratricopeptide repeat domain
Eucgr.D01847.1.p	tubulin beta chain 2
Eucgr.D01848.1.p	glutamate-cysteine ligase
Eucgr.D01853.1.p	AT hook motif DNA-binding family protein
Eucgr.D01856.1.p	glutathione peroxidase 8
Eucgr.D01861.2.p	glutathione S-transferase THETA 1
Eucgr.D01872.1.p	Remorin family protein
Eucgr.D01906.2.p	UDP-D-glucose/UDP-D-galactose 4-epimerase 1
Eucgr.D01910.3.p	Zinc finger, C3HC4 type (RING finger) family protein
Eucgr.D01911.2.p	replication factor C 2
Eucgr.D01927.3.p	Pleckstrin homology (PH) domain superfamily protein
Eucgr.D01931.1.p	hydroxymethylglutaryl-CoA synthase / HMG-CoA synthase / 3-hydroxy-3-methylglutaryl coenzyme A synthase
Eucgr.D01934.2.p	nucleotide-rhamnose synthase/epimerase-reductase
Eucgr.D01938.1.p	Protein of unknown function (DUF544)
Eucgr.D01945.1.p	leucoanthocyanidin dioxygenase
Eucgr.D01986.2.p	Sec1/munc18-like (SM) proteins superfamily
Eucgr.D01990.1.p	Calcium-binding EF-hand family protein
Eucgr.D01995.1.p	Copper amine oxidase family protein
Eucgr.D01996.1.p	Copper amine oxidase family protein
Eucgr.D02011.1.p	cytochrome P450, family 706, subfamily A, polypeptide 4
Eucgr.D02015.3.p	HSP70-interacting protein 1
Eucgr.D02023.1.p	Translation elongation factor EFG/EF2 protein
Eucgr.D02024.1.p	stress-inducible protein, putative
Eucgr.D02030.1.p	Aldolase superfamily protein
Eucgr.D02033.2.p	adenine phosphoribosyl transferase 4
Eucgr.D02072.1.p	Subtilase family protein
Eucgr.D02073.1.p	mitochondrion-localized small heat shock protein 23.6
Eucgr.D02073.2.p	mitochondrion-localized small heat shock protein 23.6
Eucgr.D02081.2.p	RGPR-related
Eucgr.D02095.1.p	Oxidoreductase family protein
Eucgr.D02118.1.p	Hyaluronan / mRNA binding family
Eucgr.D02118.2.p	Hyaluronan / mRNA binding family
Eucgr.D02118.3.p	Hyaluronan / mRNA binding family
Eucgr.D02119.3.p	RAS 5
Eucgr.D02135.2.p	Protein kinase superfamily protein
Eucgr.D02142.3.p	pleckstrin homology (PH) domain-containing protein
Eucgr.D02153.1.p	phosphoglucosamine mutase-related
Eucgr.D02156.3.p	tobamovirus multiplication 2A
Eucgr.D02158.1.p	senescence-related gene 1
Eucgr.D02190.2.p	Peptidase M20/M25/M40 family protein
Eucgr.D02201.1.p	Polyketide cyclase/dehydrase and lipid transport superfamily protein
Eucgr.D02202.1.p	ARF-GAP domain 8
Eucgr.D02217.1.p	Plant protein of unknown function (DUF946)
Eucgr.D02221.1.p	Plastid-lipid associated protein PAP / fibrillin family protein
Eucgr.D02237.1.p	endoxyloglucan transferase A3
Eucgr.D02251.1.p	NAD-dependent malic enzyme 2
Eucgr.D02270.1.p	RNAhelicase-like 8
Eucgr.D02275.1.p	actin depolymerizing factor 8
Eucgr.D02276.1.p	C2 calcium/lipid-binding plant phosphoribosyltransferase family protein
Eucgr.D02321.1.p	NAD(P)-binding Rossmann-fold superfamily protein
Eucgr.D02325.2.p	alpha/beta-Hydrolases superfamily protein
Eucgr.D02327.1.p	Late embryogenesis abundant protein
Eucgr.D02334.1.p	BCL-2-associated athanogene 6
Eucgr.D02351.1.p	UDP-Glycosyltransferase superfamily protein
Eucgr.D02357.1.p	UDP-Glycosyltransferase superfamily protein
Eucgr.D02381.1.p	Eukaryotic aspartyl protease family protein
Eucgr.D02383.1.p	cellular apoptosis susceptibility protein, putative / importin-alpha re-exporter, putative
Eucgr.D02423.1.p	xylem serine peptidase 1
Eucgr.D02432.1.p	alpha/beta-Hydrolases superfamily protein
Eucgr.D02445.2.p	dihydrodipicolinate synthase
Eucgr.D02453.1.p	Transducin/WD40 repeat-like superfamily protein
Eucgr.D02461.1.p	ribosomal protein S13A
Eucgr.D02465.1.p	RNA 3\'-terminal phosphate cyclase/enolpyruvate transferase, alpha/beta
Eucgr.D02466.1.p	Transketolase
Eucgr.D02467.1.p	Transketolase
Eucgr.D02468.2.p	nitroreductase family protein
Eucgr.D02473.1.p	golgi snare 12
Eucgr.D02491.1.p	plant VAP homolog 12
Eucgr.D02508.1.p	Ribosomal protein S11 family protein
Eucgr.D02531.3.p	Tho complex subunit 7/Mft1p
Eucgr.D02537.1.p	actin 7
Eucgr.D02540.2.p	TMPIT-like protein
Eucgr.D02557.1.p	-
Eucgr.D02563.1.p	RNAse l inhibitor protein 2
Eucgr.D02588.1.p	breast basic conserved 1
Eucgr.D02590.3.p	Ribosomal L18p/L5e family protein
Eucgr.D02604.1.p	Mob1/phocein family protein
Eucgr.D02612.2.p	FAD/NAD(P)-binding oxidoreductase family protein
Eucgr.D02618.1.p	SHK1 binding protein 1
Eucgr.D02626.3.p	SCAMP family protein
Eucgr.D02636.1.p	-
Eucgr.D02637.1.p	Proteasome component (PCI) domain protein
Eucgr.D02644.1.p	cytochrome P450, family 78, subfamily A, polypeptide 6
Eucgr.D02658.1.p	alpha/beta-Hydrolases superfamily protein
Eucgr.E00053.1.p	dynamin-like protein
Eucgr.E00054.3.p	Cytochrome b561/ferric reductase transmembrane with DOMON related domain
Eucgr.E00065.2.p	regulatory component of ABA receptor 1
Eucgr.E00075.1.p	gamma-tubulin
Eucgr.E00099.3.p	exocyst complex component sec10
Eucgr.E00101.1.p	-
Eucgr.E00103.1.p	MAP kinase 4
Eucgr.E00104.1.p	Pectin lyase-like superfamily protein
Eucgr.E00105.1.p	Pectin lyase-like superfamily protein
Eucgr.E00112.1.p	syntaxin of plants 71
Eucgr.E00114.1.p	calmodulin-binding receptor-like cytoplasmic kinase 2
Eucgr.E00118.3.p	cysteine synthase C1
Eucgr.E00119.1.p	-
Eucgr.E00174.1.p	Remorin family protein
Eucgr.E00182.2.p	phosphomannomutase
Eucgr.E00187.1.p	NAD(P)-binding Rossmann-fold superfamily protein
Eucgr.E00189.2.p	digalactosyl diacylglycerol deficient 2
Eucgr.E00211.1.p	26S proteasome, regulatory subunit Rpn7;Proteasome component (PCI) domain
Eucgr.E00244.3.p	RNA-binding (RRM/RBD/RNP motifs) family protein
Eucgr.E00259.1.p	trehalose phosphatase/synthase 5
Eucgr.E00263.1.p	Inositol 1,3,4-trisphosphate 5/6-kinase family protein
Eucgr.E00266.3.p	TPX2 (targeting protein for Xklp2) protein family
Eucgr.E00279.1.p	Polyketide cyclase/dehydrase and lipid transport superfamily protein
Eucgr.E00280.5.p	Mitochondrial substrate carrier family protein
Eucgr.E00286.1.p	AT hook motif DNA-binding family protein
Eucgr.E00287.1.p	Clathrin adaptor complexes medium subunit family protein
Eucgr.E00301.1.p	non-intrinsic ABC protein 6
Eucgr.E00317.1.p	expansin-like B1
Eucgr.E00323.1.p	RNA helicase, putative
Eucgr.E00329.1.p	-
Eucgr.E00336.1.p	NmrA-like negative transcriptional regulator family protein
Eucgr.E00338.5.p	NmrA-like negative transcriptional regulator family protein
Eucgr.E00343.1.p	NmrA-like negative transcriptional regulator family protein
Eucgr.E00356.1.p	CLP protease R subunit 4
Eucgr.E00357.1.p	expansin-like B1
Eucgr.E00360.1.p	expansin-like B1
Eucgr.E00365.3.p	BAX inhibitor 1
Eucgr.E00367.1.p	Plant VAMP (vesicle-associated membrane protein) family protein
Eucgr.E00370.1.p	RAS 5
Eucgr.E00375.1.p	ubiquitin C-terminal hydrolase 3
Eucgr.E00394.2.p	alpha/beta-Hydrolases superfamily protein
Eucgr.E00406.1.p	acyl-CoA oxidase 1
Eucgr.E00426.2.p	DNAJ heat shock N-terminal domain-containing protein
Eucgr.E00432.1.p	vesicle associated protein
Eucgr.E00433.1.p	mitochondrion-localized small heat shock protein 23.6
Eucgr.E00433.2.p	mitochondrion-localized small heat shock protein 23.6
Eucgr.E00444.1.p	Lactate/malate dehydrogenase family protein
Eucgr.E00451.3.p	adenine phosphoribosyl transferase 3
Eucgr.E00458.1.p	3-ketoacyl-acyl carrier protein synthase III
Eucgr.E00461.1.p	Cupredoxin superfamily protein
Eucgr.E00486.1.p	AT-hook motif nuclear-localized protein 1
Eucgr.E00490.2.p	armadillo repeat kinesin 3
Eucgr.E00504.1.p	nudix hydrolase homolog 14
Eucgr.E00505.1.p	copper chaperone for SOD1
Eucgr.E00535.1.p	Ubiquitin-like superfamily protein
Eucgr.E00540.1.p	RHOMBOID-like 2
Eucgr.E00562.1.p	Calcium-dependent lipid-binding (CaLB domain) family protein
Eucgr.E00569.1.p	Remorin family protein
Eucgr.E00577.1.p	AMP-dependent synthetase and ligase family protein
Eucgr.E00579.1.p	glutathione peroxidase 6
Eucgr.E00626.1.p	GMP synthase (glutamine-hydrolyzing), putative / glutamine amidotransferase, putative
Eucgr.E00628.3.p	plasma membrane intrinsic protein 1B
Eucgr.E00653.1.p	heat shock protein 90.1
Eucgr.E00655.6.p	RNA binding Plectin/S10 domain-containing protein
Eucgr.E00656.1.p	monodehydroascorbate reductase 6
Eucgr.E00787.1.p	Late embryogenesis abundant (LEA) hydroxyproline-rich glycoprotein family
Eucgr.E00805.3.p	VIRB2-interacting protein 2
Eucgr.E00806.1.p	calcium-dependent protein kinase 6
Eucgr.E00809.1.p	Disease resistance-responsive (dirigent-like protein) family protein
Eucgr.E00828.1.p	vacuolar ATP synthase subunit E1
Eucgr.E00830.1.p	Galactose mutarotase-like superfamily protein
Eucgr.E00833.2.p	ubiquitin-conjugating enzyme 28
Eucgr.E00844.1.p	COP1-interactive protein 1
Eucgr.E00869.1.p	-
Eucgr.E00871.3.p	Nucleoside diphosphate kinase family protein
Eucgr.E00872.1.p	UDP-D-glucose/UDP-D-galactose 4-epimerase 5
Eucgr.E00873.1.p	dynamin-like protein
Eucgr.E00889.1.p	regulatory particle non-ATPase 12A
Eucgr.E00914.1.p	regulatory particle non-ATPase 12A
Eucgr.E01009.1.p	Chaperone DnaJ-domain superfamily protein
Eucgr.E01024.1.p	Heat shock protein 70 (Hsp 70) family protein
Eucgr.E01025.1.p	carbon-nitrogen hydrolase family protein
Eucgr.E01026.1.p	general control non-repressible 3
Eucgr.E01027.2.p	trehalase 1
Eucgr.E01051.1.p	Lung seven transmembrane receptor family protein
Eucgr.E01068.4.p	UDP-Glycosyltransferase superfamily protein
Eucgr.E01074.1.p	Subtilase family protein
Eucgr.E01095.2.p	NAC 014
Eucgr.E01107.1.p	cinnamyl-alcohol dehydrogenase
Eucgr.E01137.1.p	actin 7
Eucgr.E01145.3.p	nodulin MtN21 /EamA-like transporter family protein
Eucgr.E01151.2.p	Adaptin family protein
Eucgr.E01171.1.p	HXXXD-type acyl-transferase family protein
Eucgr.E01212.1.p	heteroglycan glucosidase 1
Eucgr.E01218.1.p	acyl-CoA-binding protein 6
Eucgr.E01243.2.p	ENHANCED DISEASE RESISTANCE 2
Eucgr.E01244.1.p	UDP-Glycosyltransferase superfamily protein
Eucgr.E01246.1.p	UDP-Glycosyltransferase superfamily protein
Eucgr.E01250.1.p	pinoresinol reductase 1
Eucgr.E01253.1.p	pinoresinol reductase 1
Eucgr.E01255.1.p	pinoresinol reductase 1
Eucgr.E01257.1.p	-
Eucgr.E01309.2.p	Proteasome component (PCI) domain protein
Eucgr.E01312.1.p	GHMP kinase family protein
Eucgr.E01313.1.p	E2F/DP family winged-helix DNA-binding domain
Eucgr.E01322.1.p	P-loop containing nucleoside triphosphate hydrolases superfamily protein
Eucgr.E01337.3.p	D-isomer specific 2-hydroxyacid dehydrogenase family protein
Eucgr.E01350.1.p	Calcium-dependent lipid-binding (CaLB domain) family protein
Eucgr.E01352.1.p	WD-40 repeat family protein / beige-related
Eucgr.E01408.2.p	Cyclophilin-like peptidyl-prolyl cis-trans isomerase family protein
Eucgr.E01413.1.p	SEC7-like guanine nucleotide exchange family protein
Eucgr.E01416.1.p	N-terminal nucleophile aminohydrolases (Ntn hydrolases) superfamily protein
Eucgr.E01432.1.p	NAD(P)-binding Rossmann-fold superfamily protein
Eucgr.E01434.1.p	NAD(P)-binding Rossmann-fold superfamily protein
Eucgr.E01436.1.p	NAD(P)-binding Rossmann-fold superfamily protein
Eucgr.E01438.2.p	NAD(P)-binding Rossmann-fold superfamily protein
Eucgr.E01440.2.p	-
Eucgr.E01445.2.p	arginase
Eucgr.E01450.1.p	ARM repeat superfamily protein
Eucgr.E01451.2.p	methionine aminopeptidase 1A
Eucgr.E01477.2.p	copper ion binding
Eucgr.E01551.1.p	-
Eucgr.E01587.1.p	Phosphoglycerate mutase family protein
Eucgr.E01609.1.p	transcription regulators
Eucgr.E01662.2.p	metacaspase 1
Eucgr.E01663.1.p	eukaryotic translation initiation factor 4G
Eucgr.E01697.1.p	ATPase, F1 complex, delta/epsilon subunit
Eucgr.E01713.1.p	NAD-dependent malic enzyme 1
Eucgr.E01722.2.p	Phosphoribosyltransferase family protein
Eucgr.E01732.3.p	beta-hydroxyisobutyryl-CoA hydrolase 1
Eucgr.E01748.1.p	tubulin folding cofactor A (KIESEL)
Eucgr.E01754.1.p	Nucleotide/sugar transporter family protein
Eucgr.E01768.1.p	transducin family protein / WD-40 repeat family protein
Eucgr.E01779.1.p	Calcium-binding EF-hand family protein
Eucgr.E01780.1.p	non-specific phospholipase C3
Eucgr.E01881.1.p	myo-inositol monophosphatase like 1
Eucgr.E01926.2.p	Ras-related small GTP-binding family protein
Eucgr.E02007.1.p	prefoldin 3
Eucgr.E02047.1.p	AP2/B3-like transcriptional factor family protein
Eucgr.E02058.1.p	-
Eucgr.E02330.3.p	transducin family protein / WD-40 repeat family protein
Eucgr.E02361.2.p	Kinase-related protein of unknown function (DUF1296)
Eucgr.E02362.1.p	SNARE-like superfamily protein
Eucgr.E02375.2.p	double-stranded DNA-binding family protein
Eucgr.E02383.1.p	urease accessory protein G
Eucgr.E02397.1.p	prefoldin 6
Eucgr.E02409.1.p	Protein of unknown function, DUF538
Eucgr.E02414.2.p	cullin4
Eucgr.E02476.2.p	multidrug resistance-associated protein 2
Eucgr.E02482.3.p	Outer arm dynein light chain 1 protein
Eucgr.E02613.1.p	-
Eucgr.E02667.5.p	IQ-domain 9
Eucgr.E02668.1.p	nudix hydrolase homolog 15
Eucgr.E02712.1.p	-
Eucgr.E02744.6.p	dual specificity protein phosphatase-related
Eucgr.E02747.1.p	general regulatory factor 9
Eucgr.E02761.1.p	TCP-1/cpn60 chaperonin family protein
Eucgr.E02874.1.p	eukaryotic translation initiation factor 4E
Eucgr.E02909.1.p	Aldolase-type TIM barrel family protein
Eucgr.E02953.1.p	Cyclase family protein
Eucgr.E03228.1.p	HAESA-like 1
Eucgr.E03236.1.p	UDP-glucosyl transferase 71C3
Eucgr.E03257.1.p	dormancy-associated protein-like 1
Eucgr.E03294.1.p	AAA-type ATPase family protein
Eucgr.E03299.1.p	Ribosomal protein S13/S18 family
Eucgr.E03313.2.p	DNA-directed RNA polymerase family protein
Eucgr.E03349.1.p	Clathrin light chain protein
Eucgr.E03447.1.p	Amino acid dehydrogenase family protein
Eucgr.E03448.1.p	Tetratricopeptide repeat (TPR)-like superfamily protein
Eucgr.E03460.1.p	Vacuolar protein sorting-associated protein VPS28 family protein
Eucgr.E03470.1.p	SNARE-like superfamily protein
Eucgr.E03472.1.p	sphingosine kinase 1
Eucgr.E03517.2.p	alpha/beta-Hydrolases superfamily protein
Eucgr.E03524.1.p	sucrose phosphate synthase 1F
Eucgr.E03535.1.p	ENTH/ANTH/VHS superfamily protein
Eucgr.E03596.3.p	eukaryotic translation initiation factor-related
Eucgr.E03674.1.p	Adenine nucleotide alpha hydrolases-like superfamily protein
Eucgr.E03676.1.p	ribosomal protein S27
Eucgr.E03765.1.p	cysteine-rich RLK (RECEPTOR-like protein kinase) 25
Eucgr.E03807.2.p	NAD(P)H dehydrogenase B2
Eucgr.E03831.1.p	calcineurin B-like 3
Eucgr.E03840.2.p	D6 protein kinase like 2
Eucgr.E03882.2.p	microtubule-associated proteins 70-1
Eucgr.E03916.1.p	Auxin-responsive family protein
Eucgr.E03917.1.p	Inositol monophosphatase family protein
Eucgr.E03921.1.p	Cystatin/monellin superfamily protein
Eucgr.E03927.2.p	Immunoglobulin E-set superfamily protein
Eucgr.E03957.2.p	indole-3-butyric acid response 1
Eucgr.E03981.1.p	fibrillin
Eucgr.E03983.1.p	Phosphofructokinase family protein
Eucgr.E03986.1.p	plant UBX domain containing protein 4
Eucgr.E04000.1.p	Predicted pyridoxal phosphate-dependent enzyme, YBL036C type
Eucgr.E04011.1.p	WRKY family transcription factor
Eucgr.E04024.1.p	B-cell receptor-associated 31-like
Eucgr.E04057.1.p	calcium-dependent protein kinase 21
Eucgr.E04113.1.p	Oligosaccharyltransferase complex/magnesium transporter family protein
Eucgr.E04180.1.p	cysteine-rich RLK (RECEPTOR-like protein kinase) 34
Eucgr.E04228.3.p	Transducin/WD40 repeat-like superfamily protein
Eucgr.E04242.2.p	Peptidase C12, ubiquitin carboxyl-terminal hydrolase 1
Eucgr.E04249.1.p	Single hybrid motif superfamily protein
Eucgr.E04293.1.p	clathrin adaptor complexes medium subunit family protein
Eucgr.E04296.1.p	clathrin adaptor complexes medium subunit family protein
Eucgr.E04308.2.p	N-acetylglucosamine-1-phosphate uridylyltransferase 2
Eucgr.E04317.1.p	SH3 domain-containing protein
Eucgr.E04321.2.p	VACUOLAR SORTING RECEPTOR 6
Eucgr.F00026.4.p	alpha/beta-Hydrolases superfamily protein
Eucgr.F00027.3.p	alpha/beta-Hydrolases superfamily protein
Eucgr.F00033.1.p	Xanthine/uracil permease family protein
Eucgr.F00034.1.p	Serine protease inhibitor (SERPIN) family protein
Eucgr.F00044.2.p	AP2/B3-like transcriptional factor family protein
Eucgr.F00108.3.p	glycosyl hydrolase family 10 protein / carbohydrate-binding domain-containing protein
Eucgr.F00118.3.p	casein kinase alpha 1
Eucgr.F00121.1.p	Subtilase family protein
Eucgr.F00129.1.p	NAD(P)-binding Rossmann-fold superfamily protein
Eucgr.F00139.1.p	cytochrome P450, family 81, subfamily D, polypeptide 5
Eucgr.F00184.2.p	Granulin repeat cysteine protease family protein
Eucgr.F00193.1.p	poly(A) binding protein 2
Eucgr.F00229.1.p	Plant protein of unknown function (DUF827)
Eucgr.F00232.4.p	plant glycogenin-like starch initiation protein 3
Eucgr.F00240.1.p	-
Eucgr.F00243.1.p	succinate dehydrogenase 5
Eucgr.F00307.1.p	-
Eucgr.F00310.1.p	-
Eucgr.F00326.1.p	cryptochrome 1
Eucgr.F00330.2.p	general regulatory factor 11
Eucgr.F00348.1.p	UDP-glucosyl transferase 85A2
Eucgr.F00365.1.p	EXORDIUM like 2
Eucgr.F00366.2.p	Class-II DAHP synthetase family protein
Eucgr.F00368.1.p	Ribosomal protein S6e
Eucgr.F00370.2.p	general regulatory factor 2
Eucgr.F00408.2.p	-
Eucgr.F00411.1.p	Eukaryotic aspartyl protease family protein
Eucgr.F00412.1.p	Adenine nucleotide alpha hydrolases-like superfamily protein
Eucgr.F00417.2.p	Clathrin adaptor complexes medium subunit family protein
Eucgr.F00427.1.p	RAB geranylgeranyl transferase alpha subunit 1
Eucgr.F00433.1.p	ZIM-like 1
Eucgr.F00439.1.p	Rhamnogalacturonate lyase family protein
Eucgr.F00442.2.p	Rhamnogalacturonate lyase family protein
Eucgr.F00462.3.p	-
Eucgr.F00470.1.p	tubulin alpha-2 chain
Eucgr.F00471.1.p	xylulose kinase-2
Eucgr.F00477.6.p	autoinhibited Ca2+-ATPase 1
Eucgr.F00498.3.p	Endoplasmic reticulum vesicle transporter protein
Eucgr.F00600.2.p	Abscisic acid-responsive (TB2/DP1, HVA22) family protein
Eucgr.F00624.2.p	RNA-binding (RRM/RBD/RNP motifs) family protein
Eucgr.F00627.1.p	Ribosomal protein S8e family protein
Eucgr.F00636.2.p	SWIB complex BAF60b domain-containing protein
Eucgr.F00647.2.p	syntaxin of plants 51
Eucgr.F00651.1.p	Co-chaperone GrpE family protein
Eucgr.F00711.1.p	co-factor for nitrate, reductase and xanthine dehydrogenase 5
Eucgr.F00723.3.p	Predicted pyridoxal phosphate-dependent enzyme, YBL036C type
Eucgr.F00742.1.p	HIS HF
Eucgr.F00764.2.p	OTU-like cysteine protease family protein
Eucgr.F00807.2.p	calcium-dependent protein kinase 2
Eucgr.F00965.1.p	ARM repeat superfamily protein
Eucgr.F00969.2.p	glucose-6-phosphate/phosphate translocator 2
Eucgr.F00972.1.p	electron transfer flavoprotein alpha
Eucgr.F01059.1.p	NB-ARC domain-containing disease resistance protein
Eucgr.F01066.1.p	ubiquitin-specific protease 14
Eucgr.F01094.1.p	COP1-interacting protein 7
Eucgr.F01158.2.p	Protein kinase superfamily protein
Eucgr.F01169.1.p	ARM repeat superfamily protein
Eucgr.F01172.1.p	D-aminoacid aminotransferase-like PLP-dependent enzymes superfamily protein
Eucgr.F01173.2.p	Nucleic acid-binding, OB-fold-like protein
Eucgr.F01180.2.p	GroES-like zinc-binding alcohol dehydrogenase family protein
Eucgr.F01183.1.p	RAB GTPase homolog A1F
Eucgr.F01184.1.p	homogentisate 1,2-dioxygenase
Eucgr.F01203.3.p	IQ-domain 10
Eucgr.F01207.1.p	global transcription factor group E4
Eucgr.F01209.1.p	Lactate/malate dehydrogenase family protein
Eucgr.F01217.3.p	RNA-binding (RRM/RBD/RNP motifs) family protein
Eucgr.F01219.1.p	cobalt ion binding
Eucgr.F01221.5.p	Class I glutamine amidotransferase-like superfamily protein
Eucgr.F01222.1.p	Class I glutamine amidotransferase-like superfamily protein
Eucgr.F01226.1.p	ubiquitin-conjugating enzyme 35
Eucgr.F01228.1.p	Alg9-like mannosyltransferase family
Eucgr.F01229.1.p	phosphoenolpyruvate carboxylase 1
Eucgr.F01243.1.p	multiprotein bridging factor 1B
Eucgr.F01247.2.p	pathogenesis-related family protein
Eucgr.F01375.4.p	methionine sulfoxide reductase B 1
Eucgr.F01428.1.p	glutathione S-transferase TAU 19
Eucgr.F01455.1.p	Trypsin family protein
Eucgr.F01462.1.p	Ribosomal protein S5/Elongation factor G/III/V family protein
Eucgr.F01473.1.p	Protein kinase superfamily protein with octicosapeptide/Phox/Bem1p domain
Eucgr.F01476.1.p	Phosphoglycerate kinase family protein
Eucgr.F01477.1.p	-
Eucgr.F01499.5.p	long-chain acyl-CoA synthetase 7
Eucgr.F01505.1.p	allene oxide synthase
Eucgr.F01551.1.p	cytochrome P450, family 721, subfamily A, polypeptide 1
Eucgr.F01554.1.p	-
Eucgr.F01561.1.p	Sugar isomerase (SIS) family protein
Eucgr.F01564.1.p	-
Eucgr.F01584.3.p	NmrA-like negative transcriptional regulator family protein
Eucgr.F01586.1.p	proteasome alpha subunit F1
Eucgr.F01589.1.p	dihydroflavonol 4-reductase
Eucgr.F01597.1.p	HXXXD-type acyl-transferase family protein
Eucgr.F01600.1.p	AAA-type ATPase family protein
Eucgr.F01604.3.p	thioredoxin H-type 1
Eucgr.F01618.1.p	SH3 domain-containing protein
Eucgr.F01629.3.p	IQ-domain 32
Eucgr.F01634.2.p	Plant protein of unknown function (DUF869)
Eucgr.F01640.1.p	glycosyl hydrolase 9B7
Eucgr.F01647.1.p	hexokinase 3
Eucgr.F01659.1.p	Transducin/WD40 repeat-like superfamily protein
Eucgr.F01663.1.p	tubulin beta-1 chain
Eucgr.F01672.1.p	S phase kinase-associated protein 1
Eucgr.F01675.1.p	winged-helix DNA-binding transcription factor family protein
Eucgr.F01691.1.p	Thioredoxin superfamily protein
Eucgr.F01693.1.p	DC1 domain-containing protein
Eucgr.F01710.2.p	enoyl-CoA hydratase 2
Eucgr.F01711.1.p	TCP-1/cpn60 chaperonin family protein
Eucgr.F01713.3.p	Ubiquitin-like superfamily protein
Eucgr.F01726.1.p	cold-regulated 47
Eucgr.F01733.3.p	-
Eucgr.F01754.1.p	-
Eucgr.F01768.1.p	acyl activating enzyme 1
Eucgr.F01769.1.p	Nucleotide-diphospho-sugar transferases superfamily protein
Eucgr.F01770.1.p	starch branching enzyme 2.1
Eucgr.F01775.1.p	catalase 2
Eucgr.F01776.1.p	catalase 2
Eucgr.F01777.1.p	catalase 2
Eucgr.F01780.2.p	Patched family protein
Eucgr.F01786.1.p	Calcium-binding EF hand family protein
Eucgr.F01789.1.p	ARM repeat superfamily protein
Eucgr.F01791.1.p	-
Eucgr.F01802.2.p	Ribophorin I
Eucgr.F01803.1.p	-
Eucgr.F01813.2.p	AT hook motif DNA-binding family protein
Eucgr.F01823.1.p	Phosphofructokinase family protein
Eucgr.F01825.1.p	U5 small nuclear ribonucleoprotein helicase, putative
Eucgr.F01852.1.p	xylem bark cysteine peptidase 3
Eucgr.F01854.1.p	thioredoxin H-type 1
Eucgr.F01880.1.p	ornithine carbamoyltransferase
Eucgr.F01883.2.p	gamma carbonic anhydrase 1
Eucgr.F01905.1.p	-
Eucgr.F01909.2.p	Proteasome component (PCI) domain protein
Eucgr.F01962.1.p	DNAJ heat shock N-terminal domain-containing protein
Eucgr.F01963.1.p	DNAJ heat shock N-terminal domain-containing protein
Eucgr.F02001.1.p	proteasome activating protein 200
Eucgr.F02007.1.p	varicose-related
Eucgr.F02016.1.p	chloroplast sulfur E
Eucgr.F02018.1.p	uridine kinase-like 3
Eucgr.F02030.3.p	Cwf15 / Cwc15 cell cycle control family protein
Eucgr.F02033.1.p	RNA-binding (RRM/RBD/RNP motifs) family protein
Eucgr.F02035.1.p	Uncharacterised protein family (UPF0172)
Eucgr.F02039.1.p	Plant protein of unknown function (DUF827)
Eucgr.F02040.1.p	emp24/gp25L/p24 family/GOLD family protein
Eucgr.F02042.1.p	ubiquitin-protein ligase 1
Eucgr.F02051.1.p	nuclear factor Y, subunit B3
Eucgr.F02093.2.p	Regulator of chromosome condensation (RCC1) family protein
Eucgr.F02123.2.p	pyridoxin (pyrodoxamine) 5\'-phosphate oxidase
Eucgr.F02124.1.p	FH interacting protein 1
Eucgr.F02129.3.p	Nitrogen regulatory PII-like, alpha/beta
Eucgr.F02130.1.p	G-box regulating factor 6
Eucgr.F02133.1.p	phosphoglucose isomerase 1
Eucgr.F02151.1.p	L-Aspartase-like family protein
Eucgr.F02160.2.p	ubiquitin-protein ligase 2
Eucgr.F02167.4.p	serine hydroxymethyltransferase 2
Eucgr.F02205.1.p	glycosyl hydrolase family 10 protein / carbohydrate-binding domain-containing protein
Eucgr.F02243.1.p	GATA type zinc finger transcription factor family protein
Eucgr.F02253.1.p	voltage dependent anion channel 2
Eucgr.F02260.3.p	adenine phosphoribosyl transferase 1
Eucgr.F02264.1.p	Ribosomal protein S14p/S29e family protein
Eucgr.F02299.1.p	D-3-phosphoglycerate dehydrogenase
Eucgr.F02310.1.p	Granulin repeat cysteine protease family protein
Eucgr.F02314.1.p	-
Eucgr.F02369.3.p	RNA-binding protein 47C
Eucgr.F02423.1.p	annexin 1
Eucgr.F02435.2.p	-
Eucgr.F02472.2.p	Aldolase-type TIM barrel family protein
Eucgr.F02479.1.p	allene oxide cyclase 4
Eucgr.F02482.1.p	general regulatory factor 3
Eucgr.F02483.1.p	TCP-1/cpn60 chaperonin family protein
Eucgr.F02484.1.p	HEAT repeat-containing protein
Eucgr.F02490.1.p	RNA-binding KH domain-containing protein
Eucgr.F02494.3.p	alpha/beta-Hydrolases superfamily protein
Eucgr.F02497.3.p	Ribosomal protein S7e family protein
Eucgr.F02506.1.p	Transketolase family protein
Eucgr.F02535.2.p	Peptidase S24/S26A/S26B/S26C family protein
Eucgr.F02537.1.p	Alba DNA/RNA-binding protein
Eucgr.F02551.1.p	Rubredoxin-like superfamily protein
Eucgr.F02555.2.p	Transducin/WD40 repeat-like superfamily protein
Eucgr.F02557.1.p	lysophospholipase 2
Eucgr.F02562.1.p	2-oxoglutarate (2OG) and Fe(II)-dependent oxygenase superfamily protein
Eucgr.F02571.1.p	Pyridoxal phosphate (PLP)-dependent transferases superfamily protein
Eucgr.F02577.2.p	Nucleotide-diphospho-sugar transferases superfamily protein
Eucgr.F02579.1.p	SPla/RYanodine receptor (SPRY) domain-containing protein
Eucgr.F02588.1.p	cytosolic invertase 2
Eucgr.F02610.1.p	Proteinase inhibitor, propeptide
Eucgr.F02611.1.p	calcium-dependent protein kinase 2
Eucgr.F02623.1.p	O-methyltransferase 1
Eucgr.F02656.2.p	Oxidoreductase family protein
Eucgr.F02659.1.p	rotamase CYP 3
Eucgr.F02685.2.p	DNAse I-like superfamily protein
Eucgr.F02695.1.p	polypyrimidine tract-binding protein 3
Eucgr.F02696.2.p	ribosomal protein 1
Eucgr.F02702.1.p	Protein of unknown function (DUF793)
Eucgr.F02710.1.p	Small nuclear ribonucleoprotein family protein
Eucgr.F02711.1.p	Inositol monophosphatase family protein
Eucgr.F02713.1.p	eukaryotic translation initiation factor 2 (eIF-2) family protein
Eucgr.F02715.2.p	VIRE2-interacting protein 1
Eucgr.F02717.3.p	ACT-like protein tyrosine kinase family protein
Eucgr.F02718.1.p	nucleotide binding;nucleic acid binding
Eucgr.F02738.1.p	Polynucleotide adenylyltransferase family protein
Eucgr.F02740.1.p	serine carboxypeptidase-like 42
Eucgr.F02744.1.p	alcohol dehydrogenase 1
Eucgr.F02744.3.p	alcohol dehydrogenase 1
Eucgr.F02759.1.p	RAB GTPASE HOMOLOG B18
Eucgr.F02773.1.p	Target of Myb protein 1
Eucgr.F02797.1.p	Thiamine pyrophosphate dependent pyruvate decarboxylase family protein
Eucgr.F02818.3.p	pfkB-like carbohydrate kinase family protein
Eucgr.F02825.2.p	DegP protease 7
Eucgr.F02830.1.p	Transducin/WD40 repeat-like superfamily protein
Eucgr.F02835.1.p	pfkB-like carbohydrate kinase family protein
Eucgr.F02850.1.p	Protein of unknown function DUF2359, transmembrane
Eucgr.F02872.1.p	glutamine synthase clone R1
Eucgr.F02877.1.p	carbon-sulfur lyases
Eucgr.F02897.1.p	Translation initiation factor eIF3 subunit
Eucgr.F02898.1.p	HSP20-like chaperones superfamily protein
Eucgr.F02899.1.p	Adenine nucleotide alpha hydrolases-like superfamily protein
Eucgr.F02900.1.p	glutamate decarboxylase
Eucgr.F02901.2.p	cytosolic NADP+-dependent isocitrate dehydrogenase
Eucgr.F02905.1.p	UDP-glucose pyrophosphorylase 2
Eucgr.F02918.1.p	Class I glutamine amidotransferase-like superfamily protein
Eucgr.F02946.1.p	Class II aaRS and biotin synthetases superfamily protein
Eucgr.F02948.1.p	NUP50 (Nucleoporin 50 kDa) protein
Eucgr.F02952.2.p	aspartate kinase-homoserine dehydrogenase i
Eucgr.F02955.1.p	12-oxophytodienoate reductase 2
Eucgr.F02961.1.p	Protein of unknown function (DUF579)
Eucgr.F02978.1.p	cytochrome c-2
Eucgr.F02979.1.p	esterase/lipase/thioesterase family protein
Eucgr.F02982.1.p	P-loop containing nucleoside triphosphate hydrolases superfamily protein
Eucgr.F02992.1.p	Sec14p-like phosphatidylinositol transfer family protein
Eucgr.F03005.1.p	tetratricopeptide repeat (TPR)-containing protein
Eucgr.F03010.1.p	CASC3/Barentsz eIF4AIII binding
Eucgr.F03011.3.p	structural molecules
Eucgr.F03024.1.p	pyridoxine biosynthesis 1.2
Eucgr.F03029.1.p	RAB GTPase homolog G3D
Eucgr.F03031.3.p	PDI-like 1-6
Eucgr.F03036.1.p	D-isomer specific 2-hydroxyacid dehydrogenase family protein
Eucgr.F03041.3.p	golgin candidate 5
Eucgr.F03066.1.p	Homeobox-leucine zipper family protein / lipid-binding START domain-containing protein
Eucgr.F03071.1.p	downstream target of AGL15-4
Eucgr.F03085.1.p	Insulinase (Peptidase family M16) protein
Eucgr.F03101.1.p	Ribosomal L28e protein family
Eucgr.F03103.1.p	Ubiquitin-conjugating enzyme family protein
Eucgr.F03104.1.p	ubiquitin-specific protease 7
Eucgr.F03107.2.p	protein phosphatase 2A 55 kDa regulatory subunit B alpha isoform
Eucgr.F03107.3.p	protein phosphatase 2A 55 kDa regulatory subunit B alpha isoform
Eucgr.F03124.1.p	PRA1 (Prenylated rab acceptor) family protein
Eucgr.F03131.2.p	transmembrane nine 7
Eucgr.F03134.1.p	heat shock protein 60-3A
Eucgr.F03136.2.p	Metallo-hydrolase/oxidoreductase superfamily protein
Eucgr.F03148.3.p	SNARE-like superfamily protein
Eucgr.F03150.1.p	casein kinase 1-like protein 2
Eucgr.F03152.1.p	eukaryotic translation initiation factor 4A1
Eucgr.F03161.3.p	Dihydrolipoamide acetyltransferase, long form protein
Eucgr.F03170.3.p	CTC-interacting domain 4
Eucgr.F03181.1.p	-
Eucgr.F03196.1.p	glutathione S-transferase TAU 19
Eucgr.F03224.1.p	pfkB-like carbohydrate kinase family protein
Eucgr.F03231.1.p	rhamnose biosynthesis 1
Eucgr.F03251.1.p	Lactate/malate dehydrogenase family protein
Eucgr.F03253.1.p	RNA-binding (RRM/RBD/RNP motifs) family protein
Eucgr.F03261.1.p	ubiquitin-conjugating enzyme 35
Eucgr.F03269.1.p	Peptide-N4-(N-acetyl-beta-glucosaminyl)asparagine amidase A protein
Eucgr.F03282.1.p	SecY protein transport family protein
Eucgr.F03288.1.p	RAB GTPase homolog A1F
Eucgr.F03302.1.p	Protein phosphatase 2C family protein
Eucgr.F03307.1.p	haloacid dehalogenase-like hydrolase family protein
Eucgr.F03313.1.p	proton pump interactor 1
Eucgr.F03334.1.p	Leucine-rich repeat (LRR) family protein
Eucgr.F03336.1.p	G protein coupled receptor
Eucgr.F03338.1.p	Protein of unknown function (DUF1218)
Eucgr.F03341.1.p	CLUB
Eucgr.F03353.1.p	ARF-GAP domain 5
Eucgr.F03360.1.p	Protein of unknown function (DUF1223)
Eucgr.F03363.1.p	diacylglycerol kinase 5
Eucgr.F03383.1.p	Quinone reductase family protein
Eucgr.F03384.1.p	basic helix-loop-helix (bHLH) DNA-binding superfamily protein
Eucgr.F03415.2.p	Protein kinase superfamily protein
Eucgr.F03417.2.p	NAD(P)-binding Rossmann-fold superfamily protein
Eucgr.F03419.2.p	kinesin 3
Eucgr.F03430.4.p	Transport protein particle (TRAPP) component
Eucgr.F03433.1.p	thiazole biosynthetic enzyme, chloroplast (ARA6) (THI1) (THI4)
Eucgr.F03438.2.p	PDI-like 5-3
Eucgr.F03443.1.p	tryptophan synthase beta-subunit 1
Eucgr.F03462.1.p	RNA-binding (RRM/RBD/RNP motifs) family protein
Eucgr.F03470.1.p	-
Eucgr.F03492.1.p	PYRIMIDINE B
Eucgr.F03500.1.p	EPS15 homology domain 1
Eucgr.F03503.1.p	Co-chaperone GrpE family protein
Eucgr.F03505.1.p	microtubule-associated proteins 65-1
Eucgr.F03508.1.p	hydroxyproline-rich glycoprotein family protein
Eucgr.F03509.2.p	syntaxin of plants 52
Eucgr.F03515.2.p	SHV3-like 1
Eucgr.F03531.2.p	Prolyl oligopeptidase family protein
Eucgr.F03537.1.p	TCP-1/cpn60 chaperonin family protein
Eucgr.F03538.1.p	SKU5 similar 5
Eucgr.F03549.1.p	Transducin/WD40 repeat-like superfamily protein
Eucgr.F03589.1.p	xylem cysteine peptidase 1
Eucgr.F03602.1.p	AT hook motif DNA-binding family protein
Eucgr.F03611.1.p	Phosphofructokinase family protein
Eucgr.F03636.1.p	-
Eucgr.F03640.1.p	COP9 signalosome subunit 6A
Eucgr.F03644.1.p	WPP domain interacting protein 1
Eucgr.F03658.1.p	seed imbibition 1
Eucgr.F03661.5.p	ubiquitin family protein
Eucgr.F03673.1.p	HEAT SHOCK PROTEIN 81.4
Eucgr.F03678.3.p	GBF-interacting protein 1
Eucgr.F03691.1.p	RNA-binding (RRM/RBD/RNP motifs) family protein
Eucgr.F03700.2.p	CBS domain-containing protein / transporter associated domain-containing protein
Eucgr.F03709.1.p	transportin 1
Eucgr.F03720.2.p	Alba DNA/RNA-binding protein
Eucgr.F03722.1.p	PAM domain (PCI/PINT associated module) protein
Eucgr.F03755.1.p	-
Eucgr.F03770.1.p	Pyridoxal phosphate (PLP)-dependent transferases superfamily protein
Eucgr.F03788.2.p	Tetratricopeptide repeat (TPR)-like superfamily protein
Eucgr.F03796.1.p	Aldolase superfamily protein
Eucgr.F03800.3.p	aldehyde dehydrogenase 3H1
Eucgr.F03801.3.p	Eukaryotic aspartyl protease family protein
Eucgr.F03808.1.p	signal recognition particle-related / SRP-related
Eucgr.F03816.1.p	Chalcone-flavanone isomerase family protein
Eucgr.F03856.1.p	UDP-sugar pyrophosphorylase
Eucgr.F03862.1.p	phospholipase D alpha 1
Eucgr.F03862.2.p	phospholipase D alpha 1
Eucgr.F03866.1.p	HSP20-like chaperones superfamily protein
Eucgr.F03878.1.p	Cystathionine beta-synthase (CBS) protein
Eucgr.F03884.1.p	Signal recognition particle, SRP54 subunit protein
Eucgr.F03885.1.p	BED zinc finger ;hAT family dimerisation domain
Eucgr.F03916.2.p	2-oxoglutarate (2OG) and Fe(II)-dependent oxygenase superfamily protein
Eucgr.F03918.2.p	Calcium-binding EF-hand family protein
Eucgr.F03922.1.p	plastid transcriptionally active 17
Eucgr.F03923.8.p	Transducin family protein / WD-40 repeat family protein
Eucgr.F03933.1.p	isopropylmalate dehydrogenase 2
Eucgr.F03935.1.p	Pre-mRNA-processing-splicing factor
Eucgr.F03980.1.p	heat shock protein 70B
Eucgr.F03985.1.p	-
Eucgr.F03992.3.p	Galactose mutarotase-like superfamily protein
Eucgr.F04000.1.p	D-3-phosphoglycerate dehydrogenase
Eucgr.F04008.2.p	exocyst complex component 84B
Eucgr.F04015.1.p	Coatomer, beta subunit
Eucgr.F04018.1.p	Ribosomal protein L30/L7 family protein
Eucgr.F04021.3.p	alpha-mannosidase 1
Eucgr.F04024.1.p	Pyridoxamine 5\'-phosphate oxidase family protein
Eucgr.F04025.5.p	Ubiquitin-specific protease family C19-related protein
Eucgr.F04026.1.p	Ubiquitin-specific protease family C19-related protein
Eucgr.F04028.1.p	Ergosterol biosynthesis ERG4/ERG24 family
Eucgr.F04030.1.p	vacuolar ATP synthase subunit A
Eucgr.F04032.1.p	pumilio 5
Eucgr.F04068.2.p	Protein phosphatase 2C family protein
Eucgr.F04070.1.p	D-isomer specific 2-hydroxyacid dehydrogenase family protein
Eucgr.F04071.1.p	-
Eucgr.F04073.1.p	S-adenosyl-L-methionine-dependent methyltransferases superfamily protein
Eucgr.F04091.2.p	cobalt ion binding
Eucgr.F04093.1.p	Major facilitator superfamily protein
Eucgr.F04109.1.p	HSP20-like chaperones superfamily protein
Eucgr.F04114.1.p	SEC14 cytosolic factor family protein / phosphoglyceride transfer family protein
Eucgr.F04116.1.p	C2 calcium/lipid-binding plant phosphoribosyltransferase family protein
Eucgr.F04120.1.p	N-terminal nucleophile aminohydrolases (Ntn hydrolases) superfamily protein
Eucgr.F04145.1.p	protein tyrosine phosphatase 1
Eucgr.F04150.1.p	Regulator of Vps4 activity in the MVB pathway protein
Eucgr.F04156.1.p	SEC6
Eucgr.F04166.1.p	RAB GTPase homolog G3A
Eucgr.F04189.1.p	Ribosomal protein S13/S18 family
Eucgr.F04195.1.p	Peroxidase superfamily protein
Eucgr.F04198.1.p	Peroxidase superfamily protein
Eucgr.F04205.2.p	polypyrimidine tract-binding protein 3
Eucgr.F04208.1.p	R-protein L3 B
Eucgr.F04219.1.p	-
Eucgr.F04241.2.p	ubiquitin interaction motif-containing protein
Eucgr.F04242.1.p	Exocyst complex component SEC5
Eucgr.F04276.3.p	SCARECROW-like 1
Eucgr.F04281.4.p	Target of Myb protein 1
Eucgr.F04330.1.p	DPP6 N-terminal domain-like protein
Eucgr.F04332.2.p	ATPase family associated with various cellular activities (AAA)
Eucgr.F04339.2.p	proteasome beta subunit C1
Eucgr.F04344.1.p	thylakoidal ascorbate peroxidase
Eucgr.F04345.2.p	PDI-like 1-1
Eucgr.F04363.1.p	Peptidase M20/M25/M40 family protein
Eucgr.F04398.1.p	20S proteasome subunit PAA2
Eucgr.F04402.1.p	aldehyde dehydrogenase 7B4
Eucgr.F04425.1.p	valyl-tRNA synthetase / valine--tRNA ligase (VALRS)
Eucgr.F04428.1.p	HOPW1-1-interacting 1
Eucgr.F04448.1.p	related to ubiquitin 1
Eucgr.F04450.1.p	ARM repeat superfamily protein
Eucgr.F04457.1.p	carbamoyl phosphate synthetase B
Eucgr.F04458.3.p	mercaptopyruvate sulfurtransferase 1
Eucgr.F04463.1.p	phosphoglycerate kinase
Eucgr.F04466.1.p	glyceraldehyde-3-phosphate dehydrogenase of plastid 2
Eucgr.F04472.1.p	metacaspase 4
Eucgr.F04474.1.p	aldehyde dehydrogenase 5F1
Eucgr.F04479.1.p	HSP20-like chaperones superfamily protein
Eucgr.F04480.1.p	nuclear pore anchor
Eucgr.F04490.1.p	cytochrome P450, family 714, subfamily A, polypeptide 1
Eucgr.G00035.2.p	glycosyl hydrolase 9A1
Eucgr.G00052.1.p	NAD(P)-binding Rossmann-fold superfamily protein
Eucgr.G00060.1.p	methionine S-methyltransferase
Eucgr.G00061.1.p	HSP20-like chaperones superfamily protein
Eucgr.G00074.1.p	cullin-associated and neddylation dissociated
Eucgr.G00082.2.p	dynamin-like 3
Eucgr.G00118.1.p	Mov34/MPN/PAD-1 family protein
Eucgr.G00235.1.p	chloroplast heat shock protein 70-2
Eucgr.G00274.1.p	Mannose-binding lectin superfamily protein
Eucgr.G00352.1.p	ATP phosphoribosyl transferase 2
Eucgr.G00398.1.p	ubiquitin family protein
Eucgr.G00442.1.p	RAB GTPase homolog G3F
Eucgr.G00444.1.p	coatomer gamma-2 subunit, putative / gamma-2 coat protein, putative / gamma-2 COP, putative
Eucgr.G00446.1.p	Protein kinase superfamily protein
Eucgr.G00555.1.p	-
Eucgr.G00557.2.p	SNF1-related protein kinase 2.10
Eucgr.G00558.1.p	Protein kinase superfamily protein
Eucgr.G00574.1.p	NmrA-like negative transcriptional regulator family protein
Eucgr.G00649.1.p	beta-D-xylosidase 4
Eucgr.G00652.1.p	beta-D-xylosidase 4
Eucgr.G00656.1.p	phosphatidylserine decarboxylase 2
Eucgr.G00772.1.p	Endoplasmic reticulum vesicle transporter protein
Eucgr.G00778.3.p	Protein phosphatase 2C family protein
Eucgr.G00847.1.p	Aldolase-type TIM barrel family protein
Eucgr.G00851.1.p	EXORDIUM like 2
Eucgr.G00853.1.p	riboflavin kinase/FMN hydrolase
Eucgr.G00854.1.p	3-deoxy-d-arabino-heptulosonate 7-phosphate synthase
Eucgr.G00868.1.p	beta-ureidopropionase
Eucgr.G00871.1.p	Vps51/Vps67 family (components of vesicular transport) protein
Eucgr.G00924.1.p	HXXXD-type acyl-transferase family protein
Eucgr.G00957.3.p	PREFOLDIN 1
Eucgr.G00958.1.p	cycloartenol synthase 1
Eucgr.G01045.2.p	mitochondrial HSO70 2
Eucgr.G01098.3.p	Aldolase-type TIM barrel family protein
Eucgr.G01120.1.p	NAD(P)-linked oxidoreductase superfamily protein
Eucgr.G01121.1.p	pyrophosphorylase 6
Eucgr.G01124.1.p	Pyridoxal phosphate (PLP)-dependent transferases superfamily protein
Eucgr.G01186.1.p	tubulin alpha-2 chain
Eucgr.G01188.2.p	ethylene-dependent gravitropism-deficient and yellow-green-like 3
Eucgr.G01192.1.p	serine carboxypeptidase-like 17
Eucgr.G01193.2.p	xylose isomerase family protein
Eucgr.G01215.1.p	Glycosyl hydrolase superfamily protein
Eucgr.G01217.1.p	Glycosyl hydrolase family 10 protein
Eucgr.G01233.2.p	vaculolar sorting receptor 3
Eucgr.G01295.1.p	Thioredoxin superfamily protein
Eucgr.G01335.1.p	Plant basic secretory protein (BSP) family protein
Eucgr.G01350.2.p	GroES-like zinc-binding alcohol dehydrogenase family protein
Eucgr.G01359.1.p	D-3-phosphoglycerate dehydrogenase
Eucgr.G01370.1.p	DNA-directed RNA polymerase family protein
Eucgr.G01374.1.p	PTEN 2
Eucgr.G01375.1.p	2-oxoglutarate dehydrogenase, E1 component
Eucgr.G01417.1.p	S-adenosyl-L-methionine-dependent methyltransferases superfamily protein
Eucgr.G01434.2.p	3-methylcrotonyl-CoA carboxylase
Eucgr.G01453.1.p	ARP protein (REF)
Eucgr.G01465.1.p	presequence protease 2
Eucgr.G01488.1.p	alpha/beta-Hydrolases superfamily protein
Eucgr.G01491.1.p	alpha/beta-Hydrolases superfamily protein
Eucgr.G01495.1.p	alpha/beta-Hydrolases superfamily protein
Eucgr.G01599.1.p	MAP kinase 6
Eucgr.G01604.1.p	ribosomal protein L5 B
Eucgr.G01640.1.p	Pyridoxal-dependent decarboxylase family protein
Eucgr.G01646.2.p	DNAJ heat shock N-terminal domain-containing protein
Eucgr.G01684.1.p	Adenine nucleotide alpha hydrolases-like superfamily protein
Eucgr.G01688.3.p	endoplasmatic reticulum retrieval protein 1B
Eucgr.G01697.2.p	myo-inositol monophosphatase like 2
Eucgr.G01703.1.p	BEL1-like homeodomain 6
Eucgr.G01706.2.p	Papain family cysteine protease
Eucgr.G01708.1.p	Coatomer, alpha subunit
Eucgr.G01711.1.p	Coatomer, alpha subunit
Eucgr.G01717.2.p	Coatomer, alpha subunit
Eucgr.G01730.1.p	LYR family of Fe/S cluster biogenesis protein
Eucgr.G01731.1.p	ubiquitin fusion degradation 1
Eucgr.G01748.1.p	methylthioadenosine nucleosidase 1
Eucgr.G01767.1.p	PLC-like phosphodiesterases superfamily protein
Eucgr.G01788.1.p	ATPase, V1 complex, subunit B protein
Eucgr.G01832.1.p	BR-signaling kinase 1
Eucgr.G01854.2.p	Sec1/munc18-like (SM) proteins superfamily
Eucgr.G01858.4.p	ubiquitin family protein
Eucgr.G01875.1.p	Calcium-binding EF hand family protein
Eucgr.G01880.1.p	tonoplast monosaccharide transporter2
Eucgr.G01893.1.p	dolichyl-diphosphooligosaccharide-protein glycosyltransferase 48kDa subunit family protein
Eucgr.G01905.1.p	acetyl-CoA synthetase
Eucgr.G01919.1.p	Syntaxin/t-SNARE family protein
Eucgr.G01931.1.p	Glycosyl hydrolase family 38 protein
Eucgr.G01940.1.p	Phosphoglycerate mutase family protein
Eucgr.G01942.1.p	phosphate transporter 3;1
Eucgr.G01943.1.p	vacuolar ATP synthase subunit C (VATC) / V-ATPase C subunit / vacuolar proton pump C subunit (DET3)
Eucgr.G01963.3.p	-
Eucgr.G01975.2.p	glycyl-tRNA synthetase / glycine--tRNA ligase
Eucgr.G01977.1.p	Exostosin family protein
Eucgr.G01978.1.p	Aldolase-type TIM barrel family protein
Eucgr.G01988.1.p	P-loop containing nucleoside triphosphate hydrolases superfamily protein
Eucgr.G02037.2.p	signal recognition particle 19 kDa protein, putative / SRP19, putative
Eucgr.G02039.3.p	ATP-citrate lyase A-3
Eucgr.G02057.1.p	Bifunctional inhibitor/lipid-transfer protein/seed storage 2S albumin superfamily protein
Eucgr.G02064.1.p	Endomembrane protein 70 protein family
Eucgr.G02071.1.p	Microtubule associated protein (MAP65/ASE1) family protein
Eucgr.G02102.1.p	DYNAMIN-like 1C
Eucgr.G02106.1.p	nucleoporin 155
Eucgr.G02107.1.p	ARM repeat superfamily protein
Eucgr.G02110.1.p	Caleosin-related family protein
Eucgr.G02157.1.p	Phosphoglucomutase/phosphomannomutase family protein
Eucgr.G02165.1.p	Calcium-dependent lipid-binding (CaLB domain) family protein
Eucgr.G02176.1.p	Polyketide cyclase/dehydrase and lipid transport superfamily protein
Eucgr.G02177.1.p	Polyketide cyclase/dehydrase and lipid transport superfamily protein
Eucgr.G02178.1.p	MLP-like protein 423
Eucgr.G02182.3.p	SEC12P-like 2 protein
Eucgr.G02184.1.p	serine carboxypeptidase-like 50
Eucgr.G02191.1.p	quinolinate phoshoribosyltransferase
Eucgr.G02197.1.p	Cupredoxin superfamily protein
Eucgr.G02224.1.p	ATP synthase alpha/beta family protein
Eucgr.G02235.2.p	Octicosapeptide/Phox/Bem1p family protein
Eucgr.G02304.3.p	Chaperone DnaJ-domain superfamily protein
Eucgr.G02327.1.p	alpha-xylosidase 1
Eucgr.G02332.1.p	2-oxoacid dehydrogenases acyltransferase family protein
Eucgr.G02357.1.p	P-loop containing nucleoside triphosphate hydrolases superfamily protein
Eucgr.G02360.1.p	decapping 5
Eucgr.G02420.1.p	BSD domain-containing protein
Eucgr.G02430.1.p	ATPase E1
Eucgr.G02433.1.p	Protein kinase superfamily protein
Eucgr.G02439.1.p	UDP-glucosyl transferase 73B3
Eucgr.G02440.1.p	UDP-glucosyl transferase 73B3
Eucgr.G02443.2.p	Nuclear transport factor 2 (NTF2) family protein with RNA binding (RRM-RBD-RNP motifs) domain
Eucgr.G02452.1.p	plasmodesmata callose-binding protein 3
Eucgr.G02458.1.p	beta glucosidase 40
Eucgr.G02461.2.p	Ankyrin repeat family protein
Eucgr.G02468.1.p	eukaryotic elongation factor 5A-1
Eucgr.G02481.2.p	FKBP-like peptidyl-prolyl cis-trans isomerase family protein
Eucgr.G02508.1.p	S-adenosyl-L-methionine-dependent methyltransferases superfamily protein
Eucgr.G02515.1.p	ribosomal protein S13A
Eucgr.G02539.2.p	ssDNA-binding transcriptional regulator
Eucgr.G02544.1.p	voltage dependent anion channel 1
Eucgr.G02545.1.p	SPFH/Band 7/PHB domain-containing membrane-associated protein family
Eucgr.G02550.1.p	-
Eucgr.G02572.6.p	protein N-terminal asparagine amidohydrolase family protein
Eucgr.G02573.1.p	3\'-5\'-exoribonuclease family protein
Eucgr.G02574.1.p	nuclear-encoded CLP protease P7
Eucgr.G02607.1.p	-
Eucgr.G02608.1.p	Prolyl oligopeptidase family protein
Eucgr.G02612.1.p	Plant protein of unknown function (DUF639)
Eucgr.G02621.2.p	Transducin/WD40 repeat-like superfamily protein
Eucgr.G02653.3.p	sequence-specific DNA binding transcription factors
Eucgr.G02663.2.p	ubiquitin-specific protease 12
Eucgr.G02684.1.p	ubiquitin E2 variant 1D-4
Eucgr.G02685.2.p	Ribosomal S17 family protein
Eucgr.G02697.2.p	NFU domain protein 4
Eucgr.G02703.2.p	homolog of anti-oxidant 1
Eucgr.G02708.2.p	Galactose oxidase/kelch repeat superfamily protein
Eucgr.G02720.2.p	Pyruvate kinase family protein
Eucgr.G02737.6.p	binding to TOMV RNA 1L (long form)
Eucgr.G02738.3.p	Galactose oxidase/kelch repeat superfamily protein
Eucgr.G02764.1.p	dehydroascorbate reductase 2
Eucgr.G02767.3.p	alpha/beta-Hydrolases superfamily protein
Eucgr.G02768.1.p	Ribosomal L29 family protein
Eucgr.G02771.1.p	-
Eucgr.G02772.1.p	Pre-mRNA-splicing factor 3
Eucgr.G02782.1.p	Nitrilase/cyanide hydratase and apolipoprotein N-acyltransferase family protein
Eucgr.G02789.1.p	Zinc finger C-x8-C-x5-C-x3-H type family protein
Eucgr.G02799.2.p	Tudor/PWWP/MBT superfamily protein
Eucgr.G02804.1.p	ATP synthase D chain, mitochondrial
Eucgr.G02807.1.p	GTP binding Elongation factor Tu family protein
Eucgr.G02817.1.p	serine carboxypeptidase-like 28
Eucgr.G02824.1.p	chorismate synthase, putative / 5-enolpyruvylshikimate-3-phosphate phospholyase, putative
Eucgr.G02835.1.p	Zn-dependent exopeptidases superfamily protein
Eucgr.G02837.2.p	cAMP-regulated phosphoprotein 19-related protein
Eucgr.G02844.1.p	Ribophorin I
Eucgr.G02845.1.p	Phototropic-responsive NPH3 family protein
Eucgr.G02848.1.p	PHE ammonia lyase 1
Eucgr.G02849.1.p	phenylalanine ammonia-lyase 2
Eucgr.G02857.2.p	P-loop containing nucleoside triphosphate hydrolases superfamily protein
Eucgr.G02863.1.p	Ras-related small GTP-binding family protein
Eucgr.G02864.1.p	plant U-box 14
Eucgr.G02865.1.p	Sec1/munc18-like (SM) proteins superfamily
Eucgr.G02866.1.p	FAD-dependent oxidoreductase family protein
Eucgr.G02873.1.p	SERINE CARBOXYPEPTIDASE-LIKE 49
Eucgr.G02896.1.p	beta-hexosaminidase 1
Eucgr.G02915.2.p	Ras-related small GTP-binding family protein
Eucgr.G02921.1.p	UDP-XYL synthase 6
Eucgr.G02932.1.p	actin 3
Eucgr.G02933.3.p	Nucleotide-diphospho-sugar transferases superfamily protein
Eucgr.G02937.2.p	XH/XS domain-containing protein
Eucgr.G02951.1.p	pumilio 1
Eucgr.G02987.1.p	eukaryotic translation initiation factor 3G1
Eucgr.G02988.4.p	Glucose-1-phosphate adenylyltransferase family protein
Eucgr.G02990.1.p	delta 1-pyrroline-5-carboxylate synthase 2
Eucgr.G02996.1.p	RNA-binding (RRM/RBD/RNP motifs) family protein
Eucgr.G03010.1.p	UDP-Glycosyltransferase superfamily protein
Eucgr.G03023.1.p	GATA type zinc finger transcription factor family protein
Eucgr.G03030.1.p	RNI-like superfamily protein
Eucgr.G03033.2.p	Microsomal signal peptidase 25 kDa subunit (SPC25)
Eucgr.G03035.1.p	RP non-ATPase subunit 8A
Eucgr.G03042.1.p	Ribosomal protein L10 family protein
Eucgr.G03043.1.p	syntaxin of plants 31
Eucgr.G03056.2.p	phospholipase C 2
Eucgr.G03063.2.p	Protein kinase superfamily protein
Eucgr.G03065.1.p	alfin-like 1
Eucgr.G03075.1.p	Clathrin, heavy chain
Eucgr.G03085.1.p	Eukaryotic translation initiation factor 2 subunit 1
Eucgr.G03086.1.p	histidine acid phosphatase family protein
Eucgr.G03088.2.p	ferritin 4
Eucgr.G03093.1.p	PYR1-like 6
Eucgr.G03098.1.p	laccase 5
Eucgr.G03107.1.p	alpha-soluble NSF attachment protein 2
Eucgr.G03128.2.p	Melibiase family protein
Eucgr.G03131.1.p	Ribosomal protein S26e family protein
Eucgr.G03132.1.p	manganese superoxide dismutase 1
Eucgr.G03138.3.p	Chalcone-flavanone isomerase family protein
Eucgr.G03166.1.p	Cytochrome b-c1 complex, subunit 8 protein
Eucgr.G03178.3.p	zinc ion binding
Eucgr.G03181.1.p	ARM repeat superfamily protein
Eucgr.G03192.1.p	Nascent polypeptide-associated complex (NAC), alpha subunit family protein
Eucgr.G03204.3.p	Protein kinase superfamily protein
Eucgr.G03219.1.p	protein kinases;ubiquitin-protein ligases
Eucgr.G03227.1.p	Eukaryotic aspartyl protease family protein
Eucgr.G03242.1.p	uridine 5\'-monophosphate synthase / UMP synthase (PYRE-F) (UMPS)
Eucgr.G03244.2.p	NagB/RpiA/CoA transferase-like superfamily protein
Eucgr.G03255.1.p	NAD(P)-binding Rossmann-fold superfamily protein
Eucgr.G03263.2.p	ubiquitin-specific protease 24
Eucgr.G03271.1.p	6-phosphogluconate dehydrogenase family protein
Eucgr.G03281.1.p	transducin family protein / WD-40 repeat family protein
Eucgr.G03286.1.p	serine carboxypeptidase-like 40
Eucgr.G03333.2.p	Ribosomal protein L1p/L10e family
Eucgr.G03362.2.p	carotenoid cleavage dioxygenase 1
Eucgr.G03366.1.p	Protein of unknown function, DUF642
Eucgr.G03371.1.p	actin-related protein 7
Eucgr.G03387.1.p	ADP/ATP carrier 2
Eucgr.G03388.1.p	ADP/ATP carrier 2
Eucgr.G03401.1.p	Ribosomal protein L6 family protein
Eucgr.G03402.1.p	Thioredoxin superfamily protein
Eucgr.G03412.1.p	Citrate synthase family protein
Eucgr.H00009.1.p	Leucine-rich repeat protein kinase family protein
Eucgr.H00026.1.p	glycine-rich RNA-binding protein 4
Eucgr.H00038.1.p	beta galactosidase 9
Eucgr.H00043.1.p	methionine--tRNA ligase, putative / methionyl-tRNA synthetase, putative / MetRS, putative
Eucgr.H00051.1.p	Uncharacterised protein family SERF
Eucgr.H00057.1.p	Ribosomal protein L13 family protein
Eucgr.H00058.1.p	26S proteasome regulatory complex, non-ATPase subcomplex, Rpn2/Psmd1 subunit
Eucgr.H00059.1.p	cytochrome B5 isoform B
Eucgr.H00074.1.p	transducin family protein / WD-40 repeat family protein
Eucgr.H00078.1.p	Insulinase (Peptidase family M16) protein
Eucgr.H00084.1.p	vesicle-associated membrane protein 726
Eucgr.H00090.1.p	peroxisomal 3-ketoacyl-CoA thiolase 3
Eucgr.H00092.2.p	potassium channel beta subunit 1
Eucgr.H00094.2.p	Inosine triphosphate pyrophosphatase family protein
Eucgr.H00119.1.p	phosphoinositide binding
Eucgr.H00132.1.p	monodehydroascorbate reductase 1
Eucgr.H00134.2.p	Ribosomal protein L14p/L23e family protein
Eucgr.H00136.1.p	RNA-binding (RRM/RBD/RNP motifs) family protein
Eucgr.H00143.1.p	ATP citrate lyase (ACL) family protein
Eucgr.H00144.2.p	Plastid-lipid associated protein PAP / fibrillin family protein
Eucgr.H00146.1.p	Ribosomal protein L14
Eucgr.H00159.1.p	cryptochrome 2
Eucgr.H00173.1.p	electron transfer flavoprotein beta
Eucgr.H00182.3.p	HR-like lesion-inducing protein-related
Eucgr.H00191.2.p	TPX2 (targeting protein for Xklp2) protein family
Eucgr.H00192.2.p	P-loop containing nucleoside triphosphate hydrolases superfamily protein
Eucgr.H00222.2.p	acylaminoacyl-peptidase-related
Eucgr.H00238.1.p	methionine aminopeptidase 2B
Eucgr.H00245.1.p	Late embryogenesis abundant protein, group 2
Eucgr.H00248.2.p	RNA-binding protein
Eucgr.H00286.2.p	ribosomal protein L5
Eucgr.H00308.1.p	IQ-domain 13
Eucgr.H00311.1.p	Eukaryotic translation initiation factor eIF2A family protein
Eucgr.H00341.1.p	Plant protein of unknown function (DUF936)
Eucgr.H00367.2.p	Integral membrane HRF1 family protein
Eucgr.H00404.1.p	tRNA synthetase class I (I, L, M and V) family protein
Eucgr.H00406.1.p	tRNA synthetase class I (I, L, M and V) family protein
Eucgr.H00423.2.p	Protein kinase superfamily protein
Eucgr.H00431.2.p	Phosphoenolpyruvate carboxylase family protein
Eucgr.H00432.2.p	ENTH/VHS family protein
Eucgr.H00436.1.p	phytochelatin synthase 1 (PCS1)
Eucgr.H00450.1.p	YbaK/aminoacyl-tRNA synthetase-associated domain
Eucgr.H00462.1.p	translation initiation factor 3 subunit H1
Eucgr.H00466.1.p	NAD(P)-linked oxidoreductase superfamily protein
Eucgr.H00470.4.p	NAD(P)-linked oxidoreductase superfamily protein
Eucgr.H00499.2.p	Auxin-responsive family protein
Eucgr.H00506.1.p	Pyruvate kinase family protein
Eucgr.H00536.2.p	tetraticopeptide domain-containing thioredoxin
Eucgr.H00539.1.p	receptor-like kinase 1
Eucgr.H00564.1.p	annexin 5
Eucgr.H00571.1.p	Dihydroxyacetone kinase
Eucgr.H00595.1.p	glutamate decarboxylase 4
Eucgr.H00596.1.p	D-cysteine desulfhydrase
Eucgr.H00615.1.p	Stabilizer of iron transporter SufD / Polynucleotidyl transferase
Eucgr.H00618.1.p	basic transcription factor 3
Eucgr.H00641.1.p	RING/U-box superfamily protein
Eucgr.H00656.2.p	Endosomal targeting BRO1-like domain-containing protein
Eucgr.H00684.1.p	P-loop containing nucleoside triphosphate hydrolases superfamily protein
Eucgr.H00686.5.p	ribonuclease 2
Eucgr.H00688.1.p	Defender against death (DAD family) protein
Eucgr.H00716.7.p	serine carboxypeptidase-like 20
Eucgr.H00722.2.p	Protein of unknown function, DUF538
Eucgr.H00737.1.p	Auxin-responsive family protein
Eucgr.H00743.1.p	Ribosomal protein L32e
Eucgr.H00750.1.p	Ribosomal protein S8e family protein
Eucgr.H00751.1.p	FK506-binding protein 15 kD-1
Eucgr.H00780.1.p	B-cell receptor-associated protein 31-like
Eucgr.H00789.1.p	small ubiquitin-like modifier 1
Eucgr.H00799.1.p	Ribosomal protein L13 family protein
Eucgr.H00800.1.p	cytochrome B5 isoform B
Eucgr.H00802.2.p	-
Eucgr.H00810.1.p	UDP-Glycosyltransferase superfamily protein
Eucgr.H00817.1.p	AAA-type ATPase family protein
Eucgr.H00823.1.p	CLIP-associated protein
Eucgr.H00849.1.p	Thiolase family protein
Eucgr.H00856.1.p	nudix hydrolase homolog 2
Eucgr.H00858.1.p	MutT/nudix family protein
Eucgr.H00877.5.p	5\'-AMP-activated protein kinase beta-2 subunit protein
Eucgr.H00899.1.p	GLNB1 homolog
Eucgr.H00916.2.p	RNA helicase family protein
Eucgr.H00921.2.p	-
Eucgr.H00929.1.p	Vps51/Vps67 family (components of vesicular transport) protein
Eucgr.H00952.2.p	RING/FYVE/PHD zinc finger superfamily protein
Eucgr.H00955.2.p	Glutathione S-transferase family protein
Eucgr.H00962.1.p	Calcium-dependent lipid-binding (CaLB domain) family protein
Eucgr.H00972.1.p	Chaperone protein htpG family protein
Eucgr.H00999.1.p	Carbohydrate-binding-like fold
Eucgr.H01006.1.p	nuclear encoded CLP protease 5
Eucgr.H01015.2.p	Prolyl oligopeptidase family protein
Eucgr.H01051.2.p	secretion-associated RAS super family 2
Eucgr.H01072.2.p	-
Eucgr.H01081.1.p	fumarase 1
Eucgr.H01084.1.p	Ribosomal protein L19e family protein
Eucgr.H01094.1.p	sucrose synthase 3
Eucgr.H01100.2.p	exocyst complex component sec15B
Eucgr.H01108.3.p	photolyase/blue-light receptor 2
Eucgr.H01111.5.p	Small nuclear ribonucleoprotein family protein
Eucgr.H01112.1.p	NAD(P)-binding Rossmann-fold superfamily protein
Eucgr.H01119.1.p	cytochrome P450, family 87, subfamily A, polypeptide 6
Eucgr.H01151.1.p	Adenine nucleotide alpha hydrolases-like superfamily protein
Eucgr.H01156.1.p	thiamin pyrophosphokinase1
Eucgr.H01158.1.p	translocon at the outer envelope membrane of chloroplasts 159
Eucgr.H01161.1.p	ralf-like 33
Eucgr.H01253.1.p	20S proteasome beta subunit G1
Eucgr.H01269.1.p	Vacuolar sorting protein 39
Eucgr.H01294.2.p	non-intrinsic ABC protein 9
Eucgr.H01307.4.p	Peptidase C15, pyroglutamyl peptidase I-like
Eucgr.H01314.1.p	Protein kinase superfamily protein
Eucgr.H01344.1.p	germin-like protein 5
Eucgr.H01345.1.p	Glutamyl/glutaminyl-tRNA synthetase, class Ic
Eucgr.H01393.1.p	isopentenyl pyrophosphate:dimethylallyl pyrophosphate isomerase 2
Eucgr.H01394.2.p	ARM repeat superfamily protein
Eucgr.H01412.1.p	-
Eucgr.H01421.1.p	phosphoglucosamine mutase family protein
Eucgr.H01461.1.p	ankyrin repeat-containing protein 2
Eucgr.H01478.1.p	RAN GTPase activating protein 1
Eucgr.H01506.1.p	ATP binding;leucine-tRNA ligases;aminoacyl-tRNA ligases;nucleotide binding;ATP binding;aminoacyl-tRNA ligases
Eucgr.H01524.1.p	GTP binding Elongation factor Tu family protein
Eucgr.H01532.1.p	BSD domain-containing protein
Eucgr.H01544.1.p	endoplasmic reticulum auxin binding protein 1
Eucgr.H01546.3.p	methyl-CPG-binding domain 4
Eucgr.H01613.1.p	BRI1 suppressor 1 (BSU1)-like 1
Eucgr.H01660.1.p	centrin2
Eucgr.H01665.6.p	RNA-binding (RRM/RBD/RNP motifs) family protein
Eucgr.H01876.2.p	Zinc-binding dehydrogenase family protein
Eucgr.H01931.1.p	Ribosomal L28 family
Eucgr.H02217.1.p	Protein of unknown function (DUF579)
Eucgr.H02279.1.p	Subtilase family protein
Eucgr.H02283.1.p	casein kinase alpha 1
Eucgr.H02295.1.p	Acetamidase/Formamidase family protein
Eucgr.H02295.3.p	Acetamidase/Formamidase family protein
Eucgr.H02340.1.p	vacuolar ATP synthase subunit H family protein
Eucgr.H02343.1.p	Serine carboxypeptidase S28 family protein
Eucgr.H02345.1.p	Serine carboxypeptidase S28 family protein
Eucgr.H02358.5.p	peroxisomal NAD-malate dehydrogenase 1
Eucgr.H02409.1.p	Glycosyl hydrolase family protein
Eucgr.H02449.1.p	Actin-like ATPase superfamily protein
Eucgr.H02477.1.p	Melibiase family protein
Eucgr.H02493.4.p	Phototropic-responsive NPH3 family protein
Eucgr.H02494.1.p	-
Eucgr.H02498.1.p	NAD(P)-linked oxidoreductase superfamily protein
Eucgr.H02550.1.p	signal recognition particle binding
Eucgr.H02555.1.p	Tetratricopeptide repeat (TPR)-like superfamily protein
Eucgr.H02584.1.p	galactinol synthase 4
Eucgr.H02589.1.p	DC1 domain-containing protein
Eucgr.H02592.1.p	DC1 domain-containing protein
[truncated: 1,115 more rows]

## Sheet: 2. T-test Sig. Proteins
List of proteins statistically significant (t-test)
Phytozome Access	p.value	-LOG10(p)	FDR
Eucgr.A00084.1.p	0.0002971	3.5271	0.0048423
Eucgr.A00285.2.p	0.00017495	3.7571	0.0033412
Eucgr.A00406.1.p	0.00071789	3.1439	0.0082973
Eucgr.A00428.2.p	0.0010738	2.9691	0.011106
Eucgr.A00512.1.p	0.0018068	2.7431	0.015757
Eucgr.A00595.1.p	0.0019471	2.7106	0.016884
Eucgr.A00643.2.p	0.0017462	2.7579	0.015487
Eucgr.A00982.1.p	0.0025087	2.6006	0.020276
Eucgr.A01021.4.p	0.00062551	3.2038	0.0076361
Eucgr.A01044.1.p	0.0010602	2.9746	0.011039
Eucgr.A01109.1.p	0.005302	2.2756	0.035648
Eucgr.A01141.1.p	0.00041949	3.3773	0.0058823
Eucgr.A01160.1.p	0.0063074	2.2002	0.040568
Eucgr.A01180.1.p	0.00035913	3.4447	0.0054063
Eucgr.A01198.1.p	4.3665e-07	6.3599	0.00013593
Eucgr.A01221.1.p	0.00081784	3.0873	0.0089962
Eucgr.A01273.1.p	0.0026082	2.5837	0.020872
Eucgr.A01315.1.p	0.00029329	3.5327	0.0048308
Eucgr.A01386.1.p	0.0067107	2.1732	0.04259
Eucgr.A01397.1.p	0.0010506	2.9786	0.010974
Eucgr.A01425.1.p	7.7241e-05	4.1122	0.0021655
Eucgr.A01460.1.p	0.0027322	2.5635	0.021642
Eucgr.A01471.1.p	0.00016896	3.7722	0.0032668
Eucgr.A01618.1.p	9.5879e-07	6.0183	0.00016633
Eucgr.A01658.1.p	0.0039082	2.408	0.028514
Eucgr.A01781.1.p	0.0033565	2.4741	0.025239
Eucgr.A01783.1.p	0.00071453	3.146	0.0082973
Eucgr.A01823.1.p	1.57e-05	4.8041	0.00082555
Eucgr.A01858.1.p	0.00010602	3.9746	0.0025587
Eucgr.A01915.2.p	0.0042356	2.3731	0.030242
Eucgr.A01955.2.p	9.2004e-06	5.0362	0.00065092
Eucgr.A01974.1.p	8.7332e-05	4.0588	0.0023039
Eucgr.A02068.1.p	0.00037771	3.4228	0.0055235
Eucgr.A02084.1.p	0.0021728	2.663	0.018231
Eucgr.A02108.1.p	0.0031577	2.5006	0.024152
Eucgr.A02126.4.p	0.0030113	2.5213	0.023146
Eucgr.A02258.1.p	0.00036139	3.442	0.0054087
Eucgr.A02299.1.p	0.0005863	3.2319	0.0072808
Eucgr.A02349.1.p	4.2645e-05	4.3701	0.0014371
Eucgr.A02370.1.p	0.0059925	2.2224	0.039108
Eucgr.A02371.1.p	0.001347	2.8706	0.013228
Eucgr.A02404.1.p	0.0049798	2.3028	0.033996
Eucgr.A02437.1.p	0.0070983	2.1488	0.044018
Eucgr.A02465.1.p	0.0017931	2.7464	0.015724
Eucgr.A02473.1.p	0.0035941	2.4444	0.026703
Eucgr.A02567.1.p	0.00055443	3.2562	0.0069594
Eucgr.A02706.1.p	0.0081542	2.0886	0.048259
Eucgr.A02708.1.p	0.0071974	2.1428	0.044192
Eucgr.A02778.1.p	0.0050744	2.2946	0.03449
Eucgr.A02790.1.p	0.0078445	2.1054	0.047052
Eucgr.A02930.1.p	0.0016332	2.787	0.014637
Eucgr.A02966.1.p	0.0048602	2.3133	0.033445
Eucgr.A02974.1.p	0.0041597	2.3809	0.029837
Eucgr.A02985.2.p	0.0067648	2.1697	0.042803
Eucgr.B00045.1.p	0.00034481	3.4624	0.0052917
Eucgr.B00144.1.p	0.00068143	3.1666	0.0080352
Eucgr.B00176.1.p	0.0022374	2.6503	0.018573
Eucgr.B00242.1.p	0.004228	2.3739	0.030242
Eucgr.B00345.1.p	0.0053438	2.2721	0.035828
Eucgr.B00357.1.p	0.0013154	2.8809	0.013024
Eucgr.B00415.1.p	0.00079193	3.1013	0.0088738
Eucgr.B00415.2.p	0.00029709	3.5271	0.0048423
Eucgr.B00416.1.p	7.7683e-05	4.1097	0.0021655
Eucgr.B00581.1.p	1.2024e-06	5.9199	0.00018716
Eucgr.B00711.1.p	3.6339e-06	5.4396	0.00039008
Eucgr.B00859.9.p	0.0021223	2.6732	0.017953
Eucgr.B01011.2.p	0.0069248	2.1596	0.043207
Eucgr.B01114.1.p	0.00036635	3.4361	0.0054567
Eucgr.B01266.3.p	7.5151e-05	4.1241	0.0021655
Eucgr.B01318.1.p	0.00031265	3.5049	0.0050429
Eucgr.B01574.2.p	7.723e-05	4.1122	0.0021655
Eucgr.B01579.1.p	0.00044636	3.3503	0.0060849
Eucgr.B01931.1.p	0.0038591	2.4135	0.028333
Eucgr.B02118.2.p	0.00045041	3.3464	0.0060849
Eucgr.B02227.1.p	0.0043405	2.3625	0.03092
Eucgr.B02251.1.p	0.00011596	3.9357	0.0026468
Eucgr.B02285.1.p	0.0038841	2.4107	0.02845
Eucgr.B02376.1.p	0.0027888	2.5546	0.021896
Eucgr.B02456.2.p	0.0068052	2.1672	0.042884
Eucgr.B02532.2.p	1.6527e-05	4.7818	0.00082555
Eucgr.B02546.1.p	9.6047e-05	4.0175	0.0024308
Eucgr.B02585.2.p	0.00079786	3.0981	0.0089023
Eucgr.B02712.1.p	7.796e-05	4.1081	0.0021655
Eucgr.B02747.1.p	2.875e-06	5.5414	0.00033147
Eucgr.B02811.4.p	0.00076546	3.1161	0.0087285
Eucgr.B02940.3.p	0.00051434	3.2888	0.0066993
Eucgr.B02942.2.p	0.0060555	2.2179	0.03941
Eucgr.B02965.1.p	0.00010847	3.9647	0.0025777
Eucgr.B03110.1.p	0.0039945	2.3985	0.028986
Eucgr.B03143.3.p	0.001807	2.743	0.015757
Eucgr.B03146.1.p	0.0038372	2.416	0.028247
Eucgr.B03160.1.p	7.8606e-05	4.1045	0.0021655
Eucgr.B03197.1.p	5.2486e-07	6.28	0.00014853
Eucgr.B03282.1.p	0.0033236	2.4784	0.025113
Eucgr.B03307.3.p	0.00021631	3.6649	0.0038333
Eucgr.B03349.2.p	0.0027725	2.5571	0.02185
Eucgr.B03469.1.p	0.0012342	2.9086	0.012354
Eucgr.B03489.1.p	0.0069271	2.1595	0.043207
Eucgr.B03530.3.p	0.00012881	3.89	0.0028278
Eucgr.B03593.2.p	0.00010484	3.9795	0.0025587
Eucgr.B03603.1.p	0.0076633	2.1156	0.046264
Eucgr.B03604.1.p	0.00043333	3.3632	0.0059954
Eucgr.B03677.1.p	0.00090961	3.0411	0.0099007
Eucgr.B03691.1.p	0.00012684	3.8967	0.0028204
Eucgr.B03754.1.p	4.6026e-05	4.337	0.0014925
Eucgr.B03759.1.p	0.00045544	3.3416	0.0060849
Eucgr.B03942.1.p	0.0015644	2.8056	0.014282
Eucgr.B03997.1.p	2.6626e-05	4.5747	0.0010278
Eucgr.C00110.2.p	1.19e-05	4.9244	0.00075651
Eucgr.C00154.1.p	9.9268e-05	4.0032	0.0024921
Eucgr.C00350.1.p	0.0023303	2.6326	0.019293
Eucgr.C00370.1.p	0.00081532	3.0887	0.0089962
Eucgr.C00436.1.p	7.85e-05	4.1051	0.0021655
Eucgr.C00552.1.p	0.00023276	3.6331	0.0040707
Eucgr.C00627.2.p	0.00055433	3.2562	0.0069594
Eucgr.C00632.2.p	0.0014977	2.8246	0.013876
Eucgr.C00678.1.p	0.0034489	2.4623	0.025747
Eucgr.C00684.1.p	1.5069e-05	4.8219	0.00082555
Eucgr.C00793.1.p	0.00033089	3.4803	0.0051973
Eucgr.C01008.1.p	8.187e-06	5.0869	0.00059344
Eucgr.C01243.1.p	3.1298e-05	4.5045	0.0011599
Eucgr.C01261.1.p	0.0046871	2.3291	0.032764
Eucgr.C01303.1.p	0.00020612	3.6859	0.003709
Eucgr.C01715.1.p	0.00028175	3.5501	0.0046902
Eucgr.C01741.1.p	0.00069531	3.1578	0.0081372
Eucgr.C01792.2.p	2.5161e-05	4.5993	0.0010172
Eucgr.C01818.1.p	0.00099702	3.0013	0.010557
Eucgr.C01895.5.p	1.8112e-05	4.742	0.0008658
Eucgr.C02093.1.p	0.0044224	2.3543	0.03136
Eucgr.C02197.3.p	0.00014426	3.8408	0.0029985
Eucgr.C02284.1.p	0.0024338	2.6137	0.019958
Eucgr.C02330.1.p	0.00013801	3.8601	0.0029426
Eucgr.C02666.1.p	0.0013933	2.856	0.013345
Eucgr.C02768.1.p	0.0003326	3.4781	0.0051973
Eucgr.C02784.1.p	0.0055416	2.2564	0.036626
Eucgr.C02807.1.p	0.00090401	3.0438	0.0098744
Eucgr.C02897.2.p	0.0049037	2.3095	0.033624
Eucgr.C03004.2.p	0.00011151	3.9527	0.0026297
Eucgr.C03405.1.p	0.0047453	2.3237	0.032827
Eucgr.C03406.1.p	4.2934e-05	4.3672	0.0014371
Eucgr.C03418.1.p	0.0046603	2.3316	0.032675
Eucgr.C03557.1.p	0.00026087	3.5836	0.0044135
Eucgr.C03560.2.p	0.0013334	2.875	0.013136
Eucgr.C04091.1.p	0.0064569	2.19	0.041359
Eucgr.C04259.1.p	1.7491e-05	4.7572	0.00085077
Eucgr.D00001.2.p	0.00038722	3.412	0.0056065
Eucgr.D00011.1.p	0.0051296	2.2899	0.034714
Eucgr.D00194.2.p	3.483e-05	4.4581	0.0012463
Eucgr.D00287.1.p	0.00014955	3.8252	0.0030438
Eucgr.D00295.1.p	0.004935	2.3067	0.033764
Eucgr.D00476.1.p	0.0004246	3.372	0.0059273
Eucgr.D00571.1.p	0.0057453	2.2407	0.037732
Eucgr.D00597.1.p	0.00074603	3.1272	0.0085382
Eucgr.D00629.1.p	0.0020478	2.6887	0.017561
Eucgr.D00643.1.p	9.4912e-05	4.0227	0.0024308
Eucgr.D00718.1.p	0.00011864	3.9258	0.0026583
Eucgr.D00956.1.p	0.0014348	2.8432	0.013576
Eucgr.D01040.1.p	0.0013741	2.862	0.013284
Eucgr.D01327.1.p	0.00024965	3.6027	0.0042701
Eucgr.D01351.1.p	3.9181e-05	4.4069	0.0013552
Eucgr.D01622.1.p	0.0045136	2.3455	0.031861
Eucgr.D01693.1.p	7.7605e-07	6.1101	0.00016106
Eucgr.D01821.1.p	3.9085e-05	4.408	0.0013552
Eucgr.D01847.1.p	0.00070698	3.1506	0.0082428
Eucgr.D01856.1.p	0.00034507	3.4621	0.0052917
Eucgr.D01931.1.p	0.0014671	2.8335	0.01375
Eucgr.D01996.1.p	0.00061245	3.2129	0.0075061
Eucgr.D02024.1.p	0.0011408	2.9428	0.011643
Eucgr.D02072.1.p	0.00051921	3.2847	0.0067066
Eucgr.D02073.2.p	0.0028159	2.5504	0.022025
Eucgr.D02095.1.p	0.0076686	2.1153	0.046264
Eucgr.D02118.1.p	3.9164e-05	4.4071	0.0013552
Eucgr.D02201.1.p	0.00050347	3.298	0.0066131
Eucgr.D02202.1.p	0.0013784	2.8606	0.013284
Eucgr.D02325.2.p	0.0071191	2.1476	0.044039
Eucgr.D02334.1.p	0.00043008	3.3665	0.0059769
Eucgr.D02423.1.p	0.001232	2.9094	0.012354
Eucgr.D02453.1.p	5.5618e-06	5.2548	0.0005081
Eucgr.D02465.1.p	0.0001723	3.7637	0.0033109
Eucgr.D02466.1.p	0.0010692	2.971	0.011094
Eucgr.D02637.1.p	1.5513e-05	4.8093	0.00082555
Eucgr.E00104.1.p	0.0036072	2.4428	0.026736
Eucgr.E00114.1.p	1.6271e-05	4.7886	0.00082555
Eucgr.E00189.2.p	5.7792e-07	6.2381	0.00014992
Eucgr.E00279.1.p	0.0083514	2.0782	0.049053
Eucgr.E00317.1.p	0.0077098	2.113	0.046402
Eucgr.E00433.2.p	0.0040349	2.3942	0.029144
Eucgr.E00579.1.p	0.007618	2.1182	0.046228
Eucgr.E00653.1.p	0.00023944	3.6208	0.0041641
Eucgr.E00809.1.p	0.001908	2.7194	0.016591
Eucgr.E00873.1.p	0.00049627	3.3043	0.0065462
Eucgr.E01051.1.p	0.00016857	3.7732	0.0032668
Eucgr.E01171.1.p	0.0013692	2.8635	0.013284
Eucgr.E01246.1.p	8.2191e-09	8.0852	1.2793e-05
Eucgr.E01253.1.p	6.7309e-05	4.1719	0.0020746
Eucgr.E01255.1.p	2.3557e-06	5.6279	0.00028204
Eucgr.E01413.1.p	0.00018921	3.7231	0.003506
Eucgr.E01416.1.p	0.0083007	2.0809	0.048939
Eucgr.E01432.1.p	0.0027381	2.5625	0.021642
Eucgr.E01440.2.p	7.0507e-05	4.1518	0.0021105
Eucgr.E01450.1.p	7.555e-05	4.1218	0.0021655
Eucgr.E01587.1.p	4.0265e-06	5.3951	0.00040434
Eucgr.E01780.1.p	4.5509e-05	4.3419	0.0014912
Eucgr.E02047.1.p	0.0019752	2.7044	0.016986
Eucgr.E02058.1.p	0.00092128	3.0356	0.0099582
Eucgr.E02397.1.p	0.0071442	2.146	0.044039
Eucgr.E02414.2.p	1.6041e-05	4.7948	0.00082555
Eucgr.E02909.1.p	0.00024928	3.6033	0.0042701
Eucgr.E03313.2.p	0.00081218	3.0903	0.0089962
Eucgr.E03765.1.p	0.0023676	2.6257	0.01955
Eucgr.E03927.2.p	1.9865e-06	5.7019	0.00025767
Eucgr.E04113.1.p	3.2754e-05	4.4847	0.0011996
Eucgr.E04296.1.p	0.00065555	3.1834	0.0079098
Eucgr.E04317.1.p	0.0017841	2.7486	0.015698
Eucgr.E04321.2.p	0.00067246	3.1723	0.00799
Eucgr.F00034.1.p	0.0039112	2.4077	0.028514
Eucgr.F00121.1.p	0.0084328	2.074	0.049345
Eucgr.F00184.2.p	0.0019591	2.708	0.016894
Eucgr.F00229.1.p	3.8483e-06	5.4147	0.00039933
Eucgr.F00366.2.p	0.0021151	2.6747	0.017941
Eucgr.F00368.1.p	0.0065072	2.1866	0.041596
Eucgr.F00470.1.p	0.0068282	2.1657	0.042909
Eucgr.F00627.1.p	0.0035036	2.4555	0.026093
Eucgr.F00965.1.p	0.0033775	2.4714	0.025335
Eucgr.F01158.2.p	0.00032302	3.4908	0.0051043
Eucgr.F01183.1.p	0.0016022	2.7953	0.014499
Eucgr.F01184.1.p	0.00019521	3.7095	0.003554
Eucgr.F01219.1.p	0.0076471	2.1165	0.046264
Eucgr.F01221.5.p	0.00091371	3.0392	0.0099107
Eucgr.F01243.1.p	0.00032258	3.4914	0.0051043
Eucgr.F01247.2.p	2.1176e-05	4.6741	0.00092848
Eucgr.F01499.5.p	3.0387e-07	6.5173	0.00010511
Eucgr.F01551.1.p	0.00015302	3.8152	0.0030932
Eucgr.F01561.1.p	0.002849	2.5453	0.022228
Eucgr.F01586.1.p	0.0068532	2.1641	0.042926
Eucgr.F01589.1.p	0.0077213	2.1123	0.046402
Eucgr.F01597.1.p	1.5368e-05	4.8134	0.00082555
Eucgr.F01663.1.p	0.00055128	3.2586	0.0069594
Eucgr.F01710.2.p	0.0021383	2.6699	0.018022
Eucgr.F01711.1.p	0.0025348	2.5961	0.02039
Eucgr.F01733.3.p	6.1746e-05	4.2094	0.0019264
Eucgr.F01905.1.p	0.00034839	3.4579	0.0053164
Eucgr.F02042.1.p	0.001283	2.8918	0.01276
Eucgr.F02051.1.p	0.00031998	3.4949	0.0051043
Eucgr.F02124.1.p	0.0051255	2.2903	0.034714
Eucgr.F02310.1.p	0.00096392	3.016	0.010287
Eucgr.F02314.1.p	2.6743e-05	4.5728	0.0010278
Eucgr.F02423.1.p	0.00013715	3.8628	0.0029426
Eucgr.F02494.3.p	2.3264e-06	5.6333	0.00028204
Eucgr.F02497.3.p	0.0032058	2.4941	0.02446
Eucgr.F02535.2.p	3.4094e-05	4.4673	0.0012341
Eucgr.F02577.2.p	0.008145	2.0891	0.048259
Eucgr.F02656.2.p	0.0013834	2.8591	0.013292
Eucgr.F02659.1.p	0.00088206	3.0545	0.0096684
Eucgr.F02695.1.p	0.00017767	3.7504	0.0033725
Eucgr.F02825.2.p	0.0047225	2.3258	0.03281
Eucgr.F02898.1.p	0.00074579	3.1274	0.0085382
Eucgr.F02918.1.p	9.3979e-05	4.027	0.0024308
Eucgr.F03010.1.p	6.2691e-09	8.2028	1.2793e-05
Eucgr.F03011.3.p	0.0024362	2.6133	0.019958
Eucgr.F03024.1.p	0.0072283	2.141	0.044295
Eucgr.F03107.3.p	5.8083e-06	5.236	0.0005081
Eucgr.F03152.1.p	0.006064	2.2172	0.03941
Eucgr.F03196.1.p	0.0001496	3.8251	0.0030438
Eucgr.F03307.1.p	0.0058067	2.2361	0.038055
Eucgr.F03338.1.p	0.00010603	3.9746	0.0025587
Eucgr.F03417.2.p	0.0001318	3.8801	0.0028693
Eucgr.F03492.1.p	1.5064e-05	4.8221	0.00082555
Eucgr.F03589.1.p	0.0010996	2.9588	0.011297
Eucgr.F03658.1.p	1.3658e-07	6.8646	7.0864e-05
Eucgr.F03700.2.p	1.6622e-05	4.7793	0.00082555
Eucgr.F03720.2.p	0.00068118	3.1667	0.0080352
Eucgr.F03866.1.p	0.0060813	2.216	0.03944
Eucgr.F03916.2.p	0.0048669	2.3128	0.033445
Eucgr.F03935.1.p	0.00021672	3.6641	0.0038333
Eucgr.F04000.1.p	1.0002e-05	4.9999	0.00069195
Eucgr.F04025.5.p	4.4888e-05	4.3479	0.0014866
Eucgr.F04026.1.p	0.0024828	2.6051	0.020127
Eucgr.F04071.1.p	0.0080924	2.0919	0.048168
Eucgr.F04109.1.p	0.0010389	2.9834	0.010908
Eucgr.F04116.1.p	0.00066569	3.1767	0.0079398
Eucgr.F04241.2.p	0.004113	2.3858	0.02957
Eucgr.F04479.1.p	0.00024579	3.6094	0.0042509
Eucgr.G00052.1.p	0.00077036	3.1133	0.0087523
Eucgr.G00060.1.p	0.0021103	2.6757	0.017941
Eucgr.G00061.1.p	0.0015881	2.7991	0.014456
Eucgr.G00235.1.p	0.0024519	2.6105	0.019958
Eucgr.G00574.1.p	0.0032993	2.4816	0.025051
Eucgr.G00851.1.p	0.00039935	3.3986	0.0057289
Eucgr.G00854.1.p	3.0352e-05	4.5178	0.0011384
Eucgr.G01045.2.p	8.0635e-05	4.0935	0.0022019
Eucgr.G01186.1.p	0.00040126	3.3966	0.0057299
Eucgr.G01188.2.p	7.1442e-07	6.146	0.00015886
Eucgr.G01193.2.p	0.0010957	2.9603	0.011294
Eucgr.G01350.2.p	0.00014023	3.8532	0.0029524
Eucgr.G01688.3.p	0.0014249	2.8462	0.013523
Eucgr.G01697.2.p	1.194e-05	4.923	0.00075651
Eucgr.G01706.2.p	0.0020699	2.684	0.017702
Eucgr.G01767.1.p	0.0029065	2.5366	0.022507
Eucgr.G01788.1.p	0.00018041	3.7437	0.0034038
Eucgr.G01977.1.p	0.0054658	2.2623	0.036202
Eucgr.G02039.3.p	0.00061191	3.2133	0.0075061
Eucgr.G02071.1.p	0.0045893	2.3383	0.032322
Eucgr.G02420.1.p	0.00035019	3.4557	0.0053178
Eucgr.G02430.1.p	0.00011648	3.9337	0.0026468
Eucgr.G02440.1.p	0.00031604	3.5003	0.0050713
Eucgr.G02452.1.p	9.4812e-05	4.0231	0.0024308
Eucgr.G02481.2.p	1.9066e-05	4.7197	0.00088491
Eucgr.G02508.1.p	0.00080254	3.0955	0.0089225
Eucgr.G02621.2.p	2.257e-05	4.6465	0.0009511
Eucgr.G02737.6.p	0.00030635	3.5138	0.004967
Eucgr.G02738.3.p	0.00096489	3.0155	0.010287
Eucgr.G02764.1.p	0.003418	2.4662	0.025578
Eucgr.G02782.1.p	0.0071375	2.1465	0.044039
Eucgr.G02804.1.p	0.00045055	3.3463	0.0060849
Eucgr.G02807.1.p	0.0054201	2.266	0.03613
Eucgr.G02824.1.p	8.5614e-05	4.0675	0.0022779
Eucgr.G02849.1.p	0.0003392	3.4695	0.0052533
Eucgr.G02896.1.p	0.003352	2.4747	0.025239
Eucgr.G02988.4.p	0.0014432	2.8407	0.013614
Eucgr.G03023.1.p	0.0030634	2.5138	0.023489
Eucgr.G03128.2.p	6.4453e-07	6.1908	0.00015434
Eucgr.G03286.1.p	0.00064678	3.1892	0.0078343
Eucgr.G03401.1.p	0.0022281	2.6521	0.018573
Eucgr.G03412.1.p	0.0052038	2.2837	0.03514
Eucgr.H00009.1.p	0.0010407	2.9827	0.010908
Eucgr.H00090.1.p	1.2394e-05	4.9068	0.00075651
Eucgr.H00146.1.p	0.0083393	2.0789	0.049053
Eucgr.H00191.2.p	0.0062137	2.2066	0.040131
Eucgr.H00222.2.p	0.0038159	2.4184	0.028216
Eucgr.H00245.1.p	0.0046161	2.3357	0.032438
Eucgr.H00432.2.p	0.0050436	2.2973	0.034356
Eucgr.H00539.1.p	0.0022345	2.6508	0.018573
Eucgr.H00656.2.p	0.00041414	3.3828	0.0058648
Eucgr.H00686.5.p	0.00012899	3.8894	0.0028278
Eucgr.H00688.1.p	7.5203e-05	4.1238	0.0021655
Eucgr.H00750.1.p	0.0054637	2.2625	0.036202
Eucgr.H00751.1.p	0.00016738	3.7763	0.0032668
Eucgr.H00780.1.p	0.00059351	3.2266	0.0073317
Eucgr.H00849.1.p	0.00015676	3.8048	0.0031445
Eucgr.H00972.1.p	0.0075567	2.1217	0.045946
Eucgr.H01072.2.p	9.8945e-07	6.0046	0.00016633
Eucgr.H01084.1.p	0.0040547	2.392	0.029218
Eucgr.H01158.1.p	0.00019655	3.7065	0.0035573
Eucgr.H01314.1.p	0.0039256	2.4061	0.028552
Eucgr.H01393.1.p	0.00037838	3.4221	0.0055235
Eucgr.H01421.1.p	1.4919e-06	5.8263	0.00022116
Eucgr.H01660.1.p	0.0014954	2.8252	0.013876
Eucgr.H02217.1.p	1.6707e-05	4.7771	0.00082555
Eucgr.H02279.1.p	0.0047073	2.3272	0.032782
Eucgr.H02409.1.p	0.0020981	2.6782	0.017894
Eucgr.H02477.1.p	0.0061231	2.213	0.039628
Eucgr.H02555.1.p	9.6313e-07	6.0163	0.00016633
Eucgr.H02584.1.p	0.0016282	2.7883	0.014637
Eucgr.H02593.1.p	0.0067909	2.1681	0.04288
Eucgr.H02619.1.p	0.0056938	2.2446	0.037552
Eucgr.H02629.2.p	0.00052307	3.2814	0.0067286
Eucgr.H02678.2.p	0.0032914	2.4826	0.025051
Eucgr.H02679.1.p	0.00051043	3.2921	0.0066763
Eucgr.H02825.1.p	0.0002794	3.5538	0.0046761
Eucgr.H03155.6.p	0.0038382	2.4159	0.028247
Eucgr.H03177.1.p	8.1972e-06	5.0863	0.00059344
Eucgr.H03219.1.p	0.0024531	2.6103	0.019958
Eucgr.H03375.1.p	1.9614e-05	4.7074	0.00088491
Eucgr.H03385.1.p	0.00033391	3.4764	0.0051973
Eucgr.H03518.1.p	0.0046941	2.3284	0.032764
Eucgr.H03645.1.p	0.0074654	2.1269	0.045568
Eucgr.H03757.1.p	7.3779e-06	5.1321	0.00056018
Eucgr.H03902.1.p	0.00058705	3.2313	0.0072808
Eucgr.H03918.4.p	0.0081182	2.0905	0.048229
Eucgr.H03989.1.p	0.00039537	3.403	0.0056981
Eucgr.H04034.1.p	1.3456e-08	7.8711	1.3963e-05
Eucgr.H04045.2.p	0.00025644	3.591	0.0043623
Eucgr.H04086.1.p	0.00051695	3.2866	0.0067053
Eucgr.H04112.1.p	0.00026523	3.5764	0.0044631
Eucgr.H04118.1.p	0.0012761	2.8941	0.012732
Eucgr.H04324.1.p	0.0045038	2.3464	0.031861
Eucgr.H04374.1.p	1.23e-05	4.9101	0.00075651
Eucgr.H04447.1.p	1.9451e-06	5.7111	0.00025767
Eucgr.H04457.4.p	0.00055136	3.2586	0.0069594
Eucgr.H04513.1.p	3.0699e-06	5.5129	0.0003413
Eucgr.H04516.4.p	0.001107	2.9559	0.011335
Eucgr.H04536.1.p	6.1984e-06	5.2077	0.00051526
Eucgr.H04540.4.p	1.0152e-06	5.9935	0.00016633
Eucgr.H04692.1.p	1.9416e-06	5.7118	0.00025767
Eucgr.H04787.2.p	0.0057308	2.2418	0.037717
Eucgr.H04806.1.p	0.00015778	3.8019	0.0031445
Eucgr.H04942.2.p	0.00041624	3.3807	0.0058648
Eucgr.H05072.1.p	0.00054099	3.2668	0.0069094
Eucgr.I00055.1.p	0.00054156	3.2664	0.0069094
Eucgr.I00184.1.p	0.0048453	2.3147	0.033444
Eucgr.I00224.3.p	2.3419e-05	4.6304	0.00095925
Eucgr.I00242.1.p	0.00013434	3.8718	0.0029042
Eucgr.I00301.1.p	0.0003797	3.4206	0.0055235
Eucgr.I00378.5.p	0.0062276	2.2057	0.040138
Eucgr.I00512.1.p	0.0003595	3.4443	0.0054063
Eucgr.I00692.2.p	0.0014889	2.8271	0.013876
Eucgr.I00719.1.p	7.0048e-05	4.1546	0.0021105
Eucgr.I00879.1.p	0.0028838	2.54	0.022443
Eucgr.I00930.1.p	2.9841e-05	4.5252	0.0011328
Eucgr.I00976.1.p	0.00047719	3.3213	0.0063212
Eucgr.I01129.1.p	0.0067	2.1739	0.04259
Eucgr.I01134.1.p	0.0027392	2.5624	0.021642
Eucgr.I01182.2.p	2.2609e-05	4.6457	0.0009511
Eucgr.I01264.1.p	0.0064491	2.1905	0.041359
Eucgr.I01293.1.p	1.7679e-07	6.7525	7.8621e-05
Eucgr.I01368.1.p	0.00014545	3.8373	0.0029985
Eucgr.I01374.1.p	0.0072458	2.1399	0.044315
Eucgr.I01402.1.p	0.00066312	3.1784	0.0079396
Eucgr.I01644.1.p	0.0015158	2.8193	0.013961
Eucgr.I01801.3.p	0.0017653	2.7532	0.015612
Eucgr.I01801.4.p	6.8641e-05	4.1634	0.0020949
Eucgr.I01803.2.p	0.0067032	2.1737	0.04259
Eucgr.I01880.4.p	0.0014657	2.834	0.01375
Eucgr.I01942.1.p	0.00065834	3.1815	0.0079128
Eucgr.I01982.1.p	0.0069398	2.1587	0.043207
Eucgr.I02087.1.p	0.0016299	2.7878	0.014637
Eucgr.I02136.1.p	0.00077334	3.1116	0.0087542
Eucgr.I02225.1.p	0.00014518	3.8381	0.0029985
Eucgr.I02231.1.p	0.0015043	2.8227	0.013896
Eucgr.I02303.1.p	8.4686e-05	4.0722	0.0022727
Eucgr.I02327.1.p	2.6795e-07	6.572	0.00010426
Eucgr.I02400.1.p	1.3794e-05	4.8603	0.00082555
Eucgr.I02568.2.p	2.5514e-05	4.5932	0.0010183
Eucgr.I02580.1.p	0.0067176	2.1728	0.04259
Eucgr.I02620.1.p	0.0017851	2.7483	0.015698
Eucgr.I02771.1.p	0.00045473	3.3422	0.0060849
Eucgr.J00023.1.p	0.002438	2.613	0.019958
Eucgr.J00085.3.p	0.0029885	2.5245	0.023028
Eucgr.J00124.1.p	0.00044793	3.3488	0.0060849
Eucgr.J00170.1.p	1.5646e-05	4.8056	0.00082555
Eucgr.J00180.2.p	0.0013179	2.8801	0.013024
Eucgr.J00289.2.p	0.0011776	2.929	0.01198
Eucgr.J00335.1.p	1.8356e-05	4.7362	0.0008658
Eucgr.J00381.1.p	0.0025532	2.5929	0.020485
Eucgr.J00434.1.p	0.0053517	2.2715	0.035828
Eucgr.J00493.1.p	0.00028467	3.5457	0.0047137
Eucgr.J00578.1.p	0.00019462	3.7108	0.003554
Eucgr.J00584.1.p	0.005929	2.227	0.038775
Eucgr.J00624.1.p	1.9394e-05	4.7123	0.00088491
Eucgr.J00634.3.p	0.0083683	2.0774	0.049059
Eucgr.J00639.1.p	5.2956e-05	4.2761	0.0016995
Eucgr.J00687.1.p	0.0012098	2.9173	0.012188
Eucgr.J00982.3.p	2.6266e-05	4.5806	0.0010278
Eucgr.J00991.1.p	0.00015859	3.7997	0.0031445
Eucgr.J01052.1.p	0.0068368	2.1652	0.042909
Eucgr.J01142.3.p	0.0026424	2.578	0.021038
Eucgr.J01143.1.p	0.0001187	3.9256	0.0026583
Eucgr.J01261.1.p	0.00016864	3.773	0.0032668
Eucgr.J01374.1.p	0.001641	2.7849	0.014637
Eucgr.J01476.1.p	5.7831e-08	7.2378	4.1401e-05
Eucgr.J01595.2.p	4.2635e-05	4.3702	0.0014371
Eucgr.J01700.1.p	0.00010704	3.9705	0.0025631
Eucgr.J01702.1.p	0.00071965	3.1429	0.0082973
Eucgr.J01755.1.p	0.0009503	3.0221	0.010201
Eucgr.J01957.1.p	0.00018887	3.7238	0.003506
Eucgr.J01960.1.p	1.0614e-05	4.9741	0.00070301
Eucgr.J01964.1.p	2.3237e-05	4.6338	0.00095925
Eucgr.J01980.1.p	0.0014709	2.8324	0.01375
Eucgr.J02067.1.p	0.0025141	2.5996	0.020276
Eucgr.J02164.3.p	0.0019553	2.7088	0.016894
Eucgr.J02207.3.p	0.0029417	2.5314	0.022723
Eucgr.J02338.1.p	0.005269	2.2783	0.035503
Eucgr.J02393.1.p	0.007542	2.1225	0.045945
Eucgr.J02408.1.p	0.00011638	3.9341	0.0026468
Eucgr.J02453.3.p	0.0024555	2.6099	0.019958
Eucgr.J02558.2.p	4.2748e-06	5.3691	0.00041586
Eucgr.J02588.1.p	5.8759e-06	5.2309	0.0005081
Eucgr.J02605.2.p	0.0009429	3.0255	0.010157
Eucgr.J02936.1.p	2.0198e-05	4.6947	0.00089824
Eucgr.J03017.1.p	9.5419e-05	4.0204	0.0024308
Eucgr.J03033.1.p	0.00079232	3.1011	0.0088738
Eucgr.J03114.1.p	0.0054602	2.2628	0.036202
Eucgr.J03126.1.p	0.00010586	3.9753	0.0025587
Eucgr.J03127.1.p	0.00019523	3.7095	0.003554
Eucgr.K00006.1.p	0.00011348	3.9451	0.0026468
Eucgr.K00225.1.p	5.9995e-05	4.2219	0.0019058
Eucgr.K00288.1.p	0.0047323	2.3249	0.03281
Eucgr.K00295.1.p	0.00020767	3.6826	0.0037154
Eucgr.K00414.1.p	0.0078931	2.1027	0.047253
Eucgr.K00423.1.p	6.6498e-08	7.1772	4.1401e-05
Eucgr.K00562.2.p	0.0027924	2.554	0.021896
Eucgr.K00588.1.p	0.0014094	2.851	0.013418
Eucgr.K00588.2.p	8.4417e-05	4.0736	0.0022727
Eucgr.K00929.1.p	0.0082743	2.0823	0.048876
Eucgr.K01045.1.p	0.0071871	2.1434	0.044192
Eucgr.K01128.1.p	0.00079246	3.101	0.0088738
Eucgr.K01169.1.p	4.4211e-06	5.3545	0.00041706
Eucgr.K01256.1.p	0.0016642	2.7788	0.014802
Eucgr.K01298.1.p	0.002142	2.6692	0.018022
Eucgr.K01314.1.p	0.00046744	3.3303	0.0062186
Eucgr.K01372.1.p	0.00022285	3.652	0.0039193
Eucgr.K01402.1.p	6.1882e-05	4.2084	0.0019264
Eucgr.K01490.1.p	0.0003761	3.4247	0.0055235
Eucgr.K01508.1.p	0.00068903	3.1618	0.0080941
Eucgr.K01511.1.p	0.0070047	2.1546	0.043524
Eucgr.K01637.1.p	0.00098525	3.0065	0.010468
Eucgr.K01666.1.p	0.0015296	2.8154	0.014005
Eucgr.K01707.1.p	6.2897e-06	5.2014	0.00051526
Eucgr.K01917.2.p	0.0010379	2.9838	0.010908
Eucgr.K01919.1.p	0.00055867	3.2528	0.0069845
Eucgr.K02050.1.p	0.0016387	2.7855	0.014637
Eucgr.K02073.1.p	0.00062961	3.2009	0.0076561
Eucgr.K02462.4.p	0.00043624	3.3603	0.0060089
Eucgr.K02497.1.p	0.0012052	2.919	0.012188
Eucgr.K02521.1.p	0.0028998	2.5376	0.022507
Eucgr.K02668.1.p	0.0022091	2.6558	0.018487
Eucgr.K02766.2.p	0.0044067	2.3559	0.03132
Eucgr.K02882.4.p	0.00041636	3.3805	0.0058648
Eucgr.K03136.1.p	0.0033236	2.4784	0.025113
Eucgr.K03186.1.p	7.3396e-06	5.1343	0.00056018
Eucgr.K03239.1.p	0.005389	2.2685	0.036
Eucgr.K03244.1.p	0.00045225	3.3446	0.0060849
Eucgr.K03254.1.p	0.0015983	2.7963	0.014499
Eucgr.K03402.1.p	0.0012096	2.9174	0.012188
Eucgr.K03456.1.p	7.0252e-06	5.1533	0.00056018
Eucgr.K03471.1.p	0.00011463	3.9407	0.0026468
Eucgr.K03474.2.p	0.0013539	2.8684	0.013254
Eucgr.K03590.1.p	0.0080425	2.0946	0.047962
Eucgr.L00147.2.p	1.0266e-05	4.9886	0.00069471
Eucgr.L00271.3.p	0.004035	2.3942	0.029144
Eucgr.L00848.1.p	2.2573e-05	4.6464	0.0009511
Eucgr.L01179.3.p	0.0079165	2.1015	0.047301
Eucgr.L01334.1.p	0.00014036	3.8527	0.0029524
Eucgr.L01448.1.p	0.00010583	3.9754	0.0025587
Eucgr.L01682.1.p	0.00018222	3.7394	0.0034172
Eucgr.L02773.1.p	0.0015268	2.8162	0.014005
Eucgr.L02860.1.p	0.0013591	2.8667	0.013263
Eucgr.L02935.1.p	0.0014036	2.8527	0.013403
Eucgr.L02937.1.p	0.00037306	3.4282	0.0055235
Eucgr.L02980.1.p	0.0026363	2.579	0.021038
Eucgr.L03563.1.p	0.0013738	2.8621	0.013284

## Sheet: 3. Diff. Abundant Proteins
Proteins Up-Regulated in 4-years-old plants						Proteins Up-Regulated in 12-years-old plants
Phytozome Access	Foldchange (4y/12y)	log2(FC)	p-value	-LOG10(p)		Phytozome Access	Foldchange (4y/12y)	log2(FC)	p-value	-LOG10(p)
Eucgr.A00406.1.p	2.9891	1.5797	0.0082973	2.0811		Eucgr.A00084.1.p	0.22763	-2.1352	0.0048423	2.3149
Eucgr.A00512.1.p	11.348	3.5044	0.015757	1.8025		Eucgr.A00285.2.p	0.08666	-3.5285	0.0033412	2.4761
Eucgr.A00643.2.p	3.746	1.9054	0.015487	1.81		Eucgr.A00428.2.p	0.051891	-4.2684	0.011106	1.9545
Eucgr.A00982.1.p	5.8117	2.539	0.020276	1.693		Eucgr.A00595.1.p	0.015391	-6.0218	0.016884	1.7725
Eucgr.A01021.4.p	5.8901	2.5583	0.0076361	2.1171		Eucgr.A01044.1.p	0.3089	-1.6948	0.011039	1.9571
Eucgr.A01109.1.p	2.7547	1.4619	0.035648	1.448		Eucgr.A01141.1.p	0.057077	-4.131	0.0058823	2.2304
Eucgr.A01160.1.p	6.3551	2.6679	0.040568	1.3918		Eucgr.A01180.1.p	0.024083	-5.3758	0.0054063	2.2671
Eucgr.A01221.1.p	8.9618	3.1638	0.0089962	2.0459		Eucgr.A01198.1.p	0.17612	-2.5054	0.00013593	3.8667
Eucgr.A01315.1.p	58.816	5.8781	0.0048308	2.316		Eucgr.A01273.1.p	0.077081	-3.6975	0.020872	1.6804
Eucgr.A01471.1.p	8.4126	3.0726	0.0032668	2.4859		Eucgr.A01386.1.p	0.39212	-1.3507	0.04259	1.3707
Eucgr.A01618.1.p	5.9516	2.5733	0.00016633	3.779		Eucgr.A01425.1.p	0.093747	-3.4151	0.0021655	2.6644
Eucgr.A01658.1.p	2.0688	1.0488	0.028514	1.5449		Eucgr.A01460.1.p	0.2905	-1.7834	0.021642	1.6647
Eucgr.A01781.1.p	2.573	1.3635	0.025239	1.5979		Eucgr.A01783.1.p	0.060251	-4.0529	0.0082973	2.0811
Eucgr.A01823.1.p	7.4101	2.8895	0.00082555	3.0833		Eucgr.A01858.1.p	0.11629	-3.1042	0.0025587	2.592
Eucgr.A01974.1.p	9.8592	3.3015	0.0023039	2.6375		Eucgr.A01915.2.p	0.40038	-1.3206	0.030242	1.5194
Eucgr.A02068.1.p	17.185	4.1031	0.0055235	2.2578		Eucgr.A01955.2.p	0.134	-2.8997	0.00065092	3.1865
Eucgr.A02108.1.p	3.9617	1.9861	0.024152	1.617		Eucgr.A02258.1.p	0.061344	-4.0269	0.0054087	2.2669
Eucgr.A02299.1.p	11.189	3.484	0.0072808	2.1378		Eucgr.A02370.1.p	0.22941	-2.124	0.039108	1.4077
Eucgr.A02349.1.p	7.0952	2.8268	0.0014371	2.8425		Eucgr.A02371.1.p	0.42104	-1.248	0.013228	1.8785
Eucgr.A02404.1.p	3.9709	1.9895	0.033996	1.4686		Eucgr.A02437.1.p	0.13195	-2.9219	0.044018	1.3564
Eucgr.A02473.1.p	11.381	3.5086	0.026703	1.5734		Eucgr.A02465.1.p	0.30731	-1.7022	0.015724	1.8034
Eucgr.A02567.1.p	4.4659	2.159	0.0069594	2.1574		Eucgr.A02706.1.p	0.14706	-2.7656	0.048259	1.3164
Eucgr.A02778.1.p	2.1593	1.1106	0.03449	1.4623		Eucgr.A02708.1.p	0.18463	-2.4373	0.044192	1.3547
Eucgr.A02974.1.p	6.0682	2.6013	0.029837	1.5253		Eucgr.A02790.1.p	0.013424	-6.219	0.047052	1.3274
Eucgr.A02985.2.p	4.6801	2.2265	0.042803	1.3685		Eucgr.A02930.1.p	0.27785	-1.8476	0.014637	1.8345
Eucgr.B00045.1.p	4.8329	2.2729	0.0052917	2.2764		Eucgr.A02966.1.p	0.085598	-3.5463	0.033445	1.4757
Eucgr.B00711.1.p	7.0302	2.8136	0.00039008	3.4088		Eucgr.B00144.1.p	0.26188	-1.933	0.0080352	2.095
Eucgr.B01266.3.p	8.2753	3.0488	0.0021655	2.6644		Eucgr.B00176.1.p	0.22479	-2.1534	0.018573	1.7311
Eucgr.B01574.2.p	7.8985	2.9816	0.0021655	2.6644		Eucgr.B00242.1.p	0.062214	-4.0066	0.030242	1.5194
Eucgr.B01931.1.p	2.5141	1.33	0.028333	1.5477		Eucgr.B00345.1.p	0.34083	-1.5529	0.035828	1.4458
Eucgr.B02285.1.p	2.2602	1.1765	0.02845	1.5459		Eucgr.B00357.1.p	0.18169	-2.4604	0.013024	1.8852
Eucgr.B02811.4.p	18.947	4.2439	0.0087285	2.0591		Eucgr.B00415.1.p	0.037327	-4.7436	0.0088738	2.0519
Eucgr.B02940.3.p	3.6023	1.8489	0.0066993	2.174		Eucgr.B00415.2.p	0.22472	-2.1538	0.0048423	2.3149
Eucgr.B03143.3.p	40.217	5.3297	0.015757	1.8025		Eucgr.B00416.1.p	0.25567	-1.9676	0.0021655	2.6644
Eucgr.B03146.1.p	5.2674	2.3971	0.028247	1.549		Eucgr.B00581.1.p	0.15438	-2.6955	0.00018716	3.7278
Eucgr.B03197.1.p	5.8711	2.5536	0.00014853	3.8282		Eucgr.B00859.9.p	0.024455	-5.3537	0.017953	1.7459
Eucgr.B03307.3.p	10.723	3.4226	0.0038333	2.4164		Eucgr.B01011.2.p	0.1167	-3.0991	0.043207	1.3644
Eucgr.B03489.1.p	8.7727	3.133	0.043207	1.3644		Eucgr.B01114.1.p	0.086604	-3.5294	0.0054567	2.2631
Eucgr.B03604.1.p	3.935	1.9764	0.0059954	2.2222		Eucgr.B01318.1.p	0.061668	-4.0193	0.0050429	2.2973
Eucgr.B03677.1.p	17.846	4.1575	0.0099007	2.0043		Eucgr.B01579.1.p	0.10425	-3.2619	0.0060849	2.2157
Eucgr.C00154.1.p	4.7056	2.2344	0.0024921	2.6034		Eucgr.B02118.2.p	0.33847	-1.5629	0.0060849	2.2157
Eucgr.C00350.1.p	26.464	4.7259	0.019293	1.7146		Eucgr.B02227.1.p	0.13982	-2.8384	0.03092	1.5098
Eucgr.C00627.2.p	17.69	4.1449	0.0069594	2.1574		Eucgr.B02251.1.p	0.092724	-3.4309	0.0026468	2.5773
Eucgr.C01261.1.p	12.983	3.6986	0.032764	1.4846		Eucgr.B02376.1.p	0.053942	-4.2124	0.021896	1.6596
Eucgr.C01741.1.p	14.831	3.8905	0.0081372	2.0895		Eucgr.B02456.2.p	0.32683	-1.6134	0.042884	1.3677
Eucgr.C01818.1.p	2.587	1.3713	0.010557	1.9765		Eucgr.B02532.2.p	0.14843	-2.7522	0.00082555	3.0833
Eucgr.C01895.5.p	8.6563	3.1138	0.0008658	3.0626		Eucgr.B02546.1.p	0.097026	-3.3655	0.0024308	2.6142
Eucgr.C02197.3.p	11.849	3.5667	0.0029985	2.5231		Eucgr.B02585.2.p	0.072392	-3.788	0.0089023	2.0505
Eucgr.C02284.1.p	2.2568	1.1743	0.019958	1.6999		Eucgr.B02712.1.p	0.13001	-2.9434	0.0021655	2.6644
Eucgr.C02330.1.p	11.627	3.5394	0.0029426	2.5313		Eucgr.B02747.1.p	0.17301	-2.5311	0.00033147	3.4796
Eucgr.C02768.1.p	54.653	5.7722	0.0051973	2.2842		Eucgr.B02965.1.p	0.10722	-3.2213	0.0025777	2.5888
Eucgr.C02807.1.p	13.576	3.763	0.0098744	2.0055		Eucgr.B03110.1.p	0.3226	-1.6322	0.028986	1.5378
Eucgr.C03004.2.p	5.2558	2.3939	0.0026297	2.5801		Eucgr.B03160.1.p	0.13466	-2.8926	0.0021655	2.6644
Eucgr.C04259.1.p	6.7291	2.7504	0.00085077	3.0702		Eucgr.B03282.1.p	0.089621	-3.48	0.025113	1.6001
Eucgr.D00001.2.p	33.136	5.0503	0.0056065	2.2513		Eucgr.B03349.2.p	0.053627	-4.2209	0.02185	1.6605
Eucgr.D00011.1.p	7.6383	2.9332	0.034714	1.4595		Eucgr.B03469.1.p	0.069803	-3.8406	0.012354	1.9082
Eucgr.D00476.1.p	17.189	4.1034	0.0059273	2.2271		Eucgr.B03530.3.p	0.087802	-3.5096	0.0028278	2.5486
Eucgr.D00643.1.p	9.3395	3.2233	0.0024308	2.6142		Eucgr.B03593.2.p	0.18779	-2.4128	0.0025587	2.592
Eucgr.D00718.1.p	11.278	3.4954	0.0026583	2.5754		Eucgr.B03603.1.p	0.36551	-1.452	0.046264	1.3348
Eucgr.D01327.1.p	3.5506	1.8281	0.0042701	2.3696		Eucgr.B03691.1.p	0.085398	-3.5497	0.0028204	2.5497
Eucgr.D01351.1.p	7.311	2.8701	0.0013552	2.868		Eucgr.B03754.1.p	0.3568	-1.4868	0.0014925	2.8261
Eucgr.D01622.1.p	3.1873	1.6723	0.031861	1.4967		Eucgr.B03759.1.p	0.086501	-3.5311	0.0060849	2.2157
Eucgr.D01821.1.p	7.691	2.9432	0.0013552	2.868		Eucgr.B03942.1.p	0.10382	-3.2678	0.014282	1.8452
Eucgr.D01847.1.p	3.9899	1.9964	0.0082428	2.0839		Eucgr.B03997.1.p	0.13201	-2.9213	0.0010278	2.9881
Eucgr.D01931.1.p	22.443	4.4882	0.01375	1.8617		Eucgr.C00110.2.p	0.16556	-2.5945	0.00075651	3.1212
Eucgr.D01996.1.p	21.407	4.42	0.0075061	2.1246		Eucgr.C00370.1.p	0.15862	-2.6563	0.0089962	2.0459
Eucgr.D02201.1.p	18.804	4.233	0.0066131	2.1796		Eucgr.C00436.1.p	0.14547	-2.7812	0.0021655	2.6644
Eucgr.D02202.1.p	4.4134	2.1419	0.013284	1.8767		Eucgr.C00552.1.p	0.095899	-3.3823	0.0040707	2.3903
Eucgr.D02423.1.p	7.6721	2.9396	0.012354	1.9082		Eucgr.C00632.2.p	0.033058	-4.9189	0.013876	1.8577
Eucgr.D02465.1.p	2.3234	1.2162	0.0033109	2.4801		Eucgr.C00678.1.p	0.028243	-5.146	0.025747	1.5893
Eucgr.D02466.1.p	2.0051	1.0037	0.011094	1.9549		Eucgr.C00684.1.p	0.13202	-2.9212	0.00082555	3.0833
Eucgr.E00114.1.p	8.4588	3.0805	0.00082555	3.0833		Eucgr.C00793.1.p	0.32778	-1.6092	0.0051973	2.2842
Eucgr.E00279.1.p	10.477	3.3891	0.049053	1.3093		Eucgr.C01008.1.p	0.15605	-2.68	0.00059344	3.2266
Eucgr.E00317.1.p	8.2149	3.0382	0.046402	1.3335		Eucgr.C01243.1.p	0.11649	-3.1017	0.0011599	2.9356
Eucgr.E00809.1.p	15.159	3.9221	0.016591	1.7801		Eucgr.C01303.1.p	0.11277	-3.1485	0.003709	2.4307
Eucgr.E00873.1.p	6.9867	2.8046	0.0065462	2.184		Eucgr.C01715.1.p	0.070513	-3.826	0.0046902	2.3288
Eucgr.E01051.1.p	9.2761	3.2135	0.0032668	2.4859		Eucgr.C01792.2.p	0.11736	-3.091	0.0010172	2.9926
Eucgr.E01171.1.p	14.173	3.825	0.013284	1.8767		Eucgr.C02093.1.p	0.2974	-1.7495	0.03136	1.5036
Eucgr.E01253.1.p	8.84	3.1441	0.0020746	2.6831		Eucgr.C02666.1.p	0.031388	-4.9936	0.013345	1.8747
Eucgr.E01255.1.p	6.6565	2.7348	0.00028204	3.5497		Eucgr.C02897.2.p	0.18336	-2.4472	0.033624	1.4734
Eucgr.E01416.1.p	2.5848	1.37	0.048939	1.3103		Eucgr.C03405.1.p	0.10437	-3.2602	0.032827	1.4838
Eucgr.E01780.1.p	7.2758	2.8631	0.0014912	2.8265		Eucgr.C03406.1.p	0.028671	-5.1242	0.0014371	2.8425
Eucgr.E02047.1.p	16.242	4.0216	0.016986	1.7699		Eucgr.C03557.1.p	0.082863	-3.5931	0.0044135	2.3552
Eucgr.E03927.2.p	6.4797	2.6959	0.00025767	3.5889		Eucgr.C03560.2.p	0.4731	-1.0798	0.013136	1.8815
Eucgr.E04296.1.p	5.0414	2.3338	0.0079098	2.1018		Eucgr.C04091.1.p	0.40596	-1.3006	0.041359	1.3834
Eucgr.E04317.1.p	4.4036	2.1387	0.015698	1.8042		Eucgr.D00194.2.p	0.13848	-2.8523	0.0012463	2.9044
Eucgr.E04321.2.p	11.781	3.5584	0.00799	2.0975		Eucgr.D00287.1.p	0.096833	-3.3684	0.0030438	2.5166
Eucgr.F00121.1.p	9.9516	3.3149	0.049345	1.3068		Eucgr.D00295.1.p	0.021478	-5.541	0.033764	1.4715
Eucgr.F00366.2.p	2.7835	1.4769	0.017941	1.7462		Eucgr.D00571.1.p	0.10324	-3.2759	0.037732	1.4233
Eucgr.F00470.1.p	7.8261	2.9683	0.042909	1.3675		Eucgr.D00597.1.p	0.031538	-4.9868	0.0085382	2.0686
Eucgr.F00965.1.p	18.774	4.2307	0.025335	1.5963		Eucgr.D00629.1.p	0.35473	-1.4952	0.017561	1.7554
Eucgr.F01158.2.p	3.581	1.8404	0.0051043	2.2921		Eucgr.D00956.1.p	0.036782	-4.7648	0.013576	1.8672
Eucgr.F01183.1.p	6.6494	2.7332	0.014499	1.8387		Eucgr.D01040.1.p	0.017789	-5.8129	0.013284	1.8767
Eucgr.F01499.5.p	5.69	2.5084	0.00010511	3.9784		Eucgr.D01693.1.p	0.16982	-2.5579	0.00016106	3.793
Eucgr.F01589.1.p	6.5269	2.7064	0.046402	1.3335		Eucgr.D01856.1.p	0.08222	-3.6044	0.0052917	2.2764
Eucgr.F01597.1.p	7.4514	2.8975	0.00082555	3.0833		Eucgr.D02024.1.p	0.44145	-1.1797	0.011643	1.9339
Eucgr.F01663.1.p	2.476	1.308	0.0069594	2.1574		Eucgr.D02072.1.p	0.091293	-3.4534	0.0067066	2.1735
Eucgr.F02051.1.p	12.957	3.6957	0.0051043	2.2921		Eucgr.D02073.2.p	0.029542	-5.0811	0.022025	1.6571
Eucgr.F02310.1.p	3.3967	1.7641	0.010287	1.9877		Eucgr.D02095.1.p	0.19117	-2.3871	0.046264	1.3348
Eucgr.F02577.2.p	5.0199	2.3277	0.048259	1.3164		Eucgr.D02118.1.p	0.11261	-3.1505	0.0013552	2.868
Eucgr.F02656.2.p	2.3852	1.2541	0.013292	1.8764		Eucgr.D02325.2.p	0.15809	-2.6612	0.044039	1.3562
Eucgr.F02659.1.p	23.724	4.5683	0.0096684	2.0146		Eucgr.D02334.1.p	0.079359	-3.6555	0.0059769	2.2235
Eucgr.F02825.2.p	27.916	4.803	0.03281	1.484		Eucgr.D02453.1.p	0.14922	-2.7445	0.0005081	3.2941
Eucgr.F03010.1.p	25.947	4.6975	1.2793e-05	4.893		Eucgr.D02637.1.p	0.1248	-3.0023	0.00082555	3.0833
Eucgr.F03011.3.p	2.0905	1.0639	0.019958	1.6999		Eucgr.E00104.1.p	0.055215	-4.1788	0.026736	1.5729
Eucgr.F03107.3.p	6.9965	2.8066	0.0005081	3.2941		Eucgr.E00189.2.p	0.16822	-2.5716	0.00014992	3.8241
Eucgr.F03152.1.p	2.6711	1.4175	0.03941	1.4044		Eucgr.E00433.2.p	0.0841	-3.5717	0.029144	1.5355
Eucgr.F03338.1.p	7.0289	2.8133	0.0025587	2.592		Eucgr.E00579.1.p	0.34259	-1.5454	0.046228	1.3351
Eucgr.F03589.1.p	3.3022	1.7234	0.011297	1.947		Eucgr.E00653.1.p	0.088294	-3.5015	0.0041641	2.3805
Eucgr.F04000.1.p	16.197	4.0176	0.00069195	3.1599		Eucgr.E01246.1.p	0.18211	-2.4571	1.2793e-05	4.893
Eucgr.F04025.5.p	7.7491	2.954	0.0014866	2.8278		Eucgr.E01413.1.p	0.12378	-3.0141	0.003506	2.4552
Eucgr.F04026.1.p	10.156	3.3443	0.020127	1.6962		Eucgr.E01432.1.p	0.12547	-2.9946	0.021642	1.6647
Eucgr.F04071.1.p	2.1647	1.1142	0.048168	1.3172		Eucgr.E01440.2.p	0.12651	-2.9826	0.0021105	2.6756
Eucgr.F04241.2.p	5.6969	2.5102	0.02957	1.5292		Eucgr.E01450.1.p	0.12681	-2.9792	0.0021655	2.6644
Eucgr.G00060.1.p	3.4041	1.7673	0.017941	1.7462		Eucgr.E01587.1.p	0.1599	-2.6448	0.00040434	3.3933
Eucgr.G00574.1.p	2.2852	1.1923	0.025051	1.6012		Eucgr.E02058.1.p	0.11438	-3.1281	0.0099582	2.0018
Eucgr.G01186.1.p	3.3103	1.727	0.0057299	2.2419		Eucgr.E02397.1.p	0.087749	-3.5105	0.044039	1.3562
Eucgr.G01350.2.p	2.2464	1.1676	0.0029524	2.5298		Eucgr.E02414.2.p	0.12286	-3.0249	0.00082555	3.0833
Eucgr.G01706.2.p	15.312	3.9366	0.017702	1.752		Eucgr.E02909.1.p	0.091599	-3.4485	0.0042701	2.3696
Eucgr.G01767.1.p	4.2109	2.0741	0.022507	1.6477		Eucgr.E03313.2.p	0.089917	-3.4753	0.0089962	2.0459
Eucgr.G01788.1.p	2.099	1.0697	0.0034038	2.468		Eucgr.E03765.1.p	0.058569	-4.0937	0.01955	1.7089
Eucgr.G01977.1.p	5.769	2.5283	0.036202	1.4413		Eucgr.E04113.1.p	0.1506	-2.7312	0.0011996	2.921
Eucgr.G02039.3.p	2.2229	1.1525	0.0075061	2.1246		Eucgr.F00034.1.p	0.31333	-1.6743	0.028514	1.5449
Eucgr.G02071.1.p	9.5505	3.2556	0.032322	1.4905		Eucgr.F00184.2.p	0.40226	-1.3138	0.016894	1.7723
Eucgr.G02420.1.p	4.7623	2.2517	0.0053178	2.2743		Eucgr.F00229.1.p	0.14085	-2.8278	0.00039933	3.3987
Eucgr.G02452.1.p	11.109	3.4737	0.0024308	2.6142		Eucgr.F00368.1.p	0.27748	-1.8495	0.041596	1.381
Eucgr.G02481.2.p	8.7307	3.1261	0.00088491	3.0531		Eucgr.F00627.1.p	0.38729	-1.3685	0.026093	1.5835
Eucgr.G02508.1.p	24.529	4.6164	0.0089225	2.0495		Eucgr.F01184.1.p	0.083446	-3.583	0.003554	2.4493
Eucgr.G02621.2.p	7.3095	2.8698	0.0009511	3.0218		Eucgr.F01219.1.p	0.18332	-2.4475	0.046264	1.3348
Eucgr.G02737.6.p	9.306	3.2182	0.004967	2.3039		Eucgr.F01221.5.p	0.16606	-2.5903	0.0099107	2.0039
Eucgr.G02738.3.p	21.338	4.4153	0.010287	1.9877		Eucgr.F01243.1.p	0.16982	-2.558	0.0051043	2.2921
Eucgr.G02782.1.p	4.2589	2.0905	0.044039	1.3562		Eucgr.F01247.2.p	0.13613	-2.8769	0.00092848	3.0322
Eucgr.G02807.1.p	3.1359	1.6489	0.03613	1.4421		Eucgr.F01551.1.p	0.10644	-3.2318	0.0030932	2.5096
Eucgr.G02824.1.p	6.3931	2.6765	0.0022779	2.6425		Eucgr.F01561.1.p	0.15523	-2.6875	0.022228	1.6531
Eucgr.G02896.1.p	3.1443	1.6527	0.025239	1.5979		Eucgr.F01710.2.p	0.045264	-4.4655	0.018022	1.7442
Eucgr.G02988.4.p	2.7225	1.4449	0.013614	1.866		Eucgr.F01711.1.p	0.081371	-3.6193	0.02039	1.6906
Eucgr.G03023.1.p	3.09	1.6276	0.023489	1.6291		Eucgr.F01733.3.p	0.14586	-2.7773	0.0019264	2.7153
Eucgr.G03128.2.p	10.633	3.4105	0.00015434	3.8115		Eucgr.F01905.1.p	0.057002	-4.1328	0.0053164	2.2744
Eucgr.G03286.1.p	11.943	3.5781	0.0078343	2.106		Eucgr.F02042.1.p	0.062883	-3.9912	0.01276	1.8941
Eucgr.H00009.1.p	12.472	3.6407	0.010908	1.9623		Eucgr.F02124.1.p	0.13455	-2.8938	0.034714	1.4595
Eucgr.H00090.1.p	5.2938	2.4043	0.00075651	3.1212		Eucgr.F02314.1.p	0.13195	-2.922	0.0010278	2.9881
Eucgr.H00191.2.p	77.186	6.2703	0.040131	1.3965		Eucgr.F02423.1.p	0.2759	-1.8578	0.0029426	2.5313
Eucgr.H00222.2.p	8.439	3.0771	0.028216	1.5495		Eucgr.F02494.3.p	0.1527	-2.7112	0.00028204	3.5497
Eucgr.H00245.1.p	2.1677	1.1161	0.032438	1.489		Eucgr.F02497.3.p	0.079597	-3.6511	0.02446	1.6115
Eucgr.H00432.2.p	13.807	3.7874	0.034356	1.464		Eucgr.F02535.2.p	0.11582	-3.11	0.0012341	2.9086
Eucgr.H00539.1.p	6.0466	2.5961	0.018573	1.7311		Eucgr.F02695.1.p	0.089179	-3.4872	0.0033725	2.4721
Eucgr.H00686.5.p	12.477	3.6412	0.0028278	2.5486		Eucgr.F02898.1.p	0.036879	-4.7611	0.0085382	2.0686
Eucgr.H00751.1.p	3.3605	1.7487	0.0032668	2.4859		Eucgr.F02918.1.p	0.10582	-3.2403	0.0024308	2.6142
Eucgr.H00849.1.p	2.2747	1.1856	0.0031445	2.5024		Eucgr.F03024.1.p	0.11562	-3.1125	0.044295	1.3536
Eucgr.H01314.1.p	6.1932	2.6307	0.028552	1.5444		Eucgr.F03196.1.p	0.0034449	-8.1813	0.0030438	2.5166
Eucgr.H01660.1.p	12.116	3.5988	0.013876	1.8577		Eucgr.F03307.1.p	0.14004	-2.8361	0.038055	1.4196
Eucgr.H02217.1.p	6.2827	2.6514	0.00082555	3.0833		Eucgr.F03417.2.p	0.10352	-3.2721	0.0028693	2.5422
Eucgr.H02279.1.p	5.7056	2.5124	0.032782	1.4844		Eucgr.F03492.1.p	0.1401	-2.8354	0.00082555	3.0833
Eucgr.H02409.1.p	32.79	5.0352	0.017894	1.7473		Eucgr.F03658.1.p	0.17787	-2.4911	7.0864e-05	4.1496
Eucgr.H02477.1.p	9.2866	3.2152	0.039628	1.402		Eucgr.F03700.2.p	0.13879	-2.849	0.00082555	3.0833
Eucgr.H02555.1.p	5.7704	2.5287	0.00016633	3.779		Eucgr.F03720.2.p	0.04178	-4.581	0.0080352	2.095
Eucgr.H02584.1.p	38.96	5.2839	0.014637	1.8345		Eucgr.F03866.1.p	0.088089	-3.5049	0.03944	1.4041
Eucgr.H03155.6.p	9.0661	3.1805	0.028247	1.549		Eucgr.F03916.2.p	0.083989	-3.5737	0.033445	1.4757
Eucgr.H03177.1.p	7.7842	2.9605	0.00059344	3.2266		Eucgr.F03935.1.p	0.11998	-3.0591	0.0038333	2.4164
Eucgr.H03219.1.p	72.021	6.1703	0.019958	1.6999		Eucgr.F04109.1.p	0.018831	-5.7308	0.010908	1.9623
Eucgr.H03645.1.p	4.5887	2.1981	0.045568	1.3413		Eucgr.F04116.1.p	0.088547	-3.4974	0.0079398	2.1002
Eucgr.H03918.4.p	9.3796	3.2295	0.048229	1.3167		Eucgr.F04479.1.p	0.081052	-3.625	0.0042509	2.3715
Eucgr.H03989.1.p	17.265	4.1098	0.0056981	2.2443		Eucgr.G00052.1.p	0.047379	-4.3996	0.0087523	2.0579
Eucgr.H04034.1.p	5.536	2.4689	1.3963e-05	4.855		Eucgr.G00061.1.p	0.018858	-5.7287	0.014456	1.84
Eucgr.H04045.2.p	2.9435	1.5576	0.0043623	2.3603		Eucgr.G00235.1.p	0.36127	-1.4689	0.019958	1.6999
Eucgr.H04112.1.p	10.082	3.3337	0.0044631	2.3504		Eucgr.G00851.1.p	0.13016	-2.9416	0.0057289	2.2419
Eucgr.H04118.1.p	20.459	4.3547	0.012732	1.8951		Eucgr.G00854.1.p	0.10553	-3.2442	0.0011384	2.9437
Eucgr.H04457.4.p	14.726	3.8803	0.0069594	2.1574		Eucgr.G01045.2.p	0.17324	-2.5292	0.0022019	2.6572
Eucgr.H04540.4.p	6.0812	2.6044	0.00016633	3.779		Eucgr.G01188.2.p	0.16203	-2.6257	0.00015886	3.799
Eucgr.H04942.2.p	10.287	3.3628	0.0058648	2.2317		Eucgr.G01193.2.p	0.046813	-4.4169	0.011294	1.9472
Eucgr.H05072.1.p	11.069	3.4684	0.0069094	2.1606		Eucgr.G01688.3.p	0.053238	-4.2314	0.013523	1.8689
Eucgr.I00184.1.p	2.0209	1.015	0.033444	1.4757		Eucgr.G01697.2.p	0.14533	-2.7826	0.00075651	3.1212
Eucgr.I00378.5.p	5.2896	2.4032	0.040138	1.3964		Eucgr.G02430.1.p	0.1195	-3.0649	0.0026468	2.5773
Eucgr.I00719.1.p	3.2858	1.7163	0.0021105	2.6756		Eucgr.G02440.1.p	0.084885	-3.5584	0.0050713	2.2949
Eucgr.I00879.1.p	6.9256	2.7919	0.022443	1.6489		Eucgr.G02764.1.p	0.24721	-2.0162	0.025578	1.5921
Eucgr.I00930.1.p	7.5071	2.9083	0.0011328	2.9458		Eucgr.G02804.1.p	0.26481	-1.9169	0.0060849	2.2157
Eucgr.I01264.1.p	3.2513	1.701	0.041359	1.3834		Eucgr.G02849.1.p	0.085763	-3.5435	0.0052533	2.2796
Eucgr.I01293.1.p	6.0349	2.5933	7.8621e-05	4.1045		Eucgr.G03401.1.p	0.088272	-3.5019	0.018573	1.7311
Eucgr.I01402.1.p	10.879	3.4435	0.0079396	2.1002		Eucgr.G03412.1.p	0.45847	-1.1251	0.03514	1.4542
Eucgr.I01644.1.p	41.216	5.3651	0.013961	1.8551		Eucgr.H00146.1.p	0.14626	-2.7734	0.049053	1.3093
Eucgr.I01803.2.p	17.15	4.1001	0.04259	1.3707		Eucgr.H00656.2.p	0.0734	-3.7681	0.0058648	2.2317
Eucgr.I01880.4.p	3.3293	1.7352	0.01375	1.8617		Eucgr.H00688.1.p	0.11107	-3.1704	0.0021655	2.6644
Eucgr.I01942.1.p	15.491	3.9534	0.0079128	2.1017		Eucgr.H00780.1.p	0.053779	-4.2168	0.0073317	2.1348
Eucgr.I02231.1.p	2.9296	1.5507	0.013896	1.8571		Eucgr.H00972.1.p	0.4552	-1.1354	0.045946	1.3378
Eucgr.I02400.1.p	11.124	3.4756	0.00082555	3.0833		Eucgr.H01072.2.p	0.16961	-2.5597	0.00016633	3.779
Eucgr.I02568.2.p	8.9445	3.161	0.0010183	2.9921		Eucgr.H01084.1.p	0.12366	-3.0155	0.029218	1.5343
Eucgr.I02620.1.p	18.087	4.1769	0.015698	1.8042		Eucgr.H01158.1.p	0.11144	-3.1657	0.0035573	2.4489
Eucgr.I02771.1.p	16.622	4.055	0.0060849	2.2157		Eucgr.H01393.1.p	0.058953	-4.0843	0.0055235	2.2578
Eucgr.J00170.1.p	8.4564	3.08	0.00082555	3.0833		Eucgr.H01421.1.p	0.15826	-2.6596	0.00022116	3.6553
Eucgr.J00180.2.p	2.4919	1.3172	0.013024	1.8852		Eucgr.H02593.1.p	0.1812	-2.4643	0.04288	1.3677
Eucgr.J00289.2.p	16.682	4.0603	0.01198	1.9215		Eucgr.H02619.1.p	0.3714	-1.429	0.037552	1.4254
Eucgr.J00381.1.p	6.3834	2.6743	0.020485	1.6886		Eucgr.H02629.2.p	0.08043	-3.6361	0.0067286	2.1721
Eucgr.J00434.1.p	7.4389	2.8951	0.035828	1.4458		Eucgr.H02825.1.p	0.1137	-3.1367	0.0046761	2.3301
Eucgr.J00578.1.p	9.8803	3.3046	0.003554	2.4493		Eucgr.H03375.1.p	0.14001	-2.8364	0.00088491	3.0531
Eucgr.J00584.1.p	158.48	7.3081	0.038775	1.4114		Eucgr.H03385.1.p	0.0794	-3.6547	0.0051973	2.2842
Eucgr.J00991.1.p	2.7014	1.4337	0.0031445	2.5024		Eucgr.H03518.1.p	0.052936	-4.2396	0.032764	1.4846
Eucgr.J01261.1.p	7.4407	2.8954	0.0032668	2.4859		Eucgr.H03757.1.p	0.1443	-2.7928	0.00056018	3.2517
Eucgr.J01476.1.p	5.5622	2.4757	4.1401e-05	4.383		Eucgr.H03902.1.p	0.060319	-4.0512	0.0072808	2.1378
Eucgr.J01700.1.p	11.663	3.5438	0.0025631	2.5912		Eucgr.H04324.1.p	0.42011	-1.2512	0.031861	1.4967
Eucgr.J01755.1.p	5.8187	2.5407	0.010201	1.9914		Eucgr.H04374.1.p	0.15124	-2.7251	0.00075651	3.1212
Eucgr.J02067.1.p	3.3196	1.731	0.020276	1.693		Eucgr.H04447.1.p	0.15169	-2.7208	0.00025767	3.5889
Eucgr.J02164.3.p	2.2227	1.1523	0.016894	1.7723		Eucgr.H04513.1.p	0.14762	-2.7601	0.0003413	3.4669
Eucgr.J02338.1.p	8.2851	3.0505	0.035503	1.4497		Eucgr.H04516.4.p	0.10563	-3.2429	0.011335	1.9456
Eucgr.J02393.1.p	2.9578	1.5645	0.045945	1.3378		Eucgr.H04536.1.p	0.10647	-3.2315	0.00051526	3.288
Eucgr.J03017.1.p	11.583	3.534	0.0024308	2.6142		Eucgr.H04692.1.p	0.15886	-2.6542	0.00025767	3.5889
Eucgr.J03033.1.p	4.4735	2.1614	0.0088738	2.0519		Eucgr.H04787.2.p	0.42615	-1.2306	0.037717	1.4235
Eucgr.J03114.1.p	2.6277	1.3938	0.036202	1.4413		Eucgr.H04806.1.p	0.077575	-3.6883	0.0031445	2.5024
Eucgr.J03126.1.p	6.4856	2.6972	0.0025587	2.592		Eucgr.I00242.1.p	0.12024	-3.056	0.0029042	2.537
Eucgr.K00225.1.p	9.0403	3.1764	0.0019058	2.7199		Eucgr.I00301.1.p	0.46924	-1.0916	0.0055235	2.2578
Eucgr.K00562.2.p	9.9164	3.3098	0.021896	1.6596		Eucgr.I00512.1.p	0.10961	-3.1896	0.0054063	2.2671
Eucgr.K00588.1.p	7.2437	2.8567	0.013418	1.8723		Eucgr.I00692.2.p	0.34311	-1.5433	0.013876	1.8577
Eucgr.K00588.2.p	10.237	3.3558	0.0022727	2.6435		Eucgr.I00976.1.p	0.065497	-3.9324	0.0063212	2.1992
Eucgr.K01256.1.p	2.5457	1.3481	0.014802	1.8297		Eucgr.I01134.1.p	0.3057	-1.7098	0.021642	1.6647
Eucgr.K01508.1.p	2.8869	1.5295	0.0080941	2.0918		Eucgr.I01182.2.p	0.13886	-2.8483	0.0009511	3.0218
Eucgr.K01511.1.p	8.1727	3.0308	0.043524	1.3613		Eucgr.I01368.1.p	0.089022	-3.4897	0.0029985	2.5231
Eucgr.K01637.1.p	4.9725	2.314	0.010468	1.9801		Eucgr.I01801.3.p	0.25233	-1.9866	0.015612	1.8065
Eucgr.K01666.1.p	7.7494	2.9541	0.014005	1.8537		Eucgr.I01801.4.p	0.12137	-3.0425	0.0020949	2.6788
Eucgr.K01917.2.p	23.969	4.5831	0.010908	1.9623		Eucgr.I01982.1.p	0.044254	-4.4981	0.043207	1.3644
Eucgr.K01919.1.p	4.2658	2.0928	0.0069845	2.1559		Eucgr.I02087.1.p	0.039283	-4.6699	0.014637	1.8345
Eucgr.K02050.1.p	13.52	3.757	0.014637	1.8345		Eucgr.I02136.1.p	0.041652	-4.5855	0.0087542	2.0578
Eucgr.K02462.4.p	10.558	3.4003	0.0060089	2.2212		Eucgr.I02225.1.p	0.087623	-3.5125	0.0029985	2.5231
Eucgr.K02497.1.p	3.5778	1.8391	0.012188	1.9141		Eucgr.I02303.1.p	0.093837	-3.4137	0.0022727	2.6435
Eucgr.K02882.4.p	3.5762	1.8384	0.0058648	2.2317		Eucgr.I02327.1.p	0.16481	-2.6011	0.00010426	3.9819
Eucgr.K03239.1.p	7.2107	2.8501	0.036	1.4437		Eucgr.I02580.1.p	0.38022	-1.3951	0.04259	1.3707
Eucgr.K03254.1.p	3.8344	1.939	0.014499	1.8387		Eucgr.J00085.3.p	0.066125	-3.9187	0.023028	1.6377
Eucgr.K03474.2.p	13.885	3.7954	0.013254	1.8777		Eucgr.J00124.1.p	0.035682	-4.8087	0.0060849	2.2157
Eucgr.K03590.1.p	13.075	3.7088	0.047962	1.3191		Eucgr.J00335.1.p	0.11855	-3.0764	0.0008658	3.0626
Eucgr.L00147.2.p	6.7201	2.7485	0.00069471	3.1582		Eucgr.J00493.1.p	0.094502	-3.4035	0.0047137	2.3266
Eucgr.L01682.1.p	13.776	3.7841	0.0034172	2.4663		Eucgr.J00624.1.p	0.14475	-2.7884	0.00088491	3.0531
Eucgr.L02937.1.p	2.2839	1.1915	0.0055235	2.2578		Eucgr.J00634.3.p	0.16175	-2.6282	0.049059	1.3093
						Eucgr.J00639.1.p	0.13455	-2.8937	0.0016995	2.7697
						Eucgr.J00687.1.p	0.097134	-3.3639	0.012188	1.9141
						Eucgr.J00982.3.p	0.13831	-2.8541	0.0010278	2.9881
						Eucgr.J01052.1.p	0.09577	-3.3843	0.042909	1.3675
						Eucgr.J01142.3.p	0.28128	-1.8299	0.021038	1.677
						Eucgr.J01143.1.p	0.11104	-3.1709	0.0026583	2.5754
						Eucgr.J01374.1.p	0.022602	-5.4674	0.014637	1.8345
						Eucgr.J01595.2.p	0.1275	-2.9715	0.0014371	2.8425
						Eucgr.J01702.1.p	0.21751	-2.2008	0.0082973	2.0811
						Eucgr.J01957.1.p	0.088781	-3.4936	0.003506	2.4552
						Eucgr.J01960.1.p	0.13581	-2.8803	0.00070301	3.153
						Eucgr.J01964.1.p	0.143	-2.8059	0.00095925	3.0181
						Eucgr.J01980.1.p	0.045146	-4.4693	0.01375	1.8617
						Eucgr.J02207.3.p	0.05084	-4.2979	0.022723	1.6435
						Eucgr.J02408.1.p	0.10941	-3.1922	0.0026468	2.5773
						Eucgr.J02558.2.p	0.15513	-2.6885	0.00041586	3.3811
						Eucgr.J02588.1.p	0.15651	-2.6757	0.0005081	3.2941
						Eucgr.J02605.2.p	0.27351	-1.8703	0.010157	1.9933
						Eucgr.J02936.1.p	0.13246	-2.9164	0.00089824	3.0466
						Eucgr.J03127.1.p	0.17196	-2.5399	0.003554	2.4493
						Eucgr.K00006.1.p	0.10518	-3.2491	0.0026468	2.5773
						Eucgr.K00288.1.p	0.039036	-4.6791	0.03281	1.484
						Eucgr.K00295.1.p	0.098521	-3.3434	0.0037154	2.43
						Eucgr.K00414.1.p	0.25284	-1.9837	0.047253	1.3256
						Eucgr.K00423.1.p	0.17349	-2.5271	4.1401e-05	4.383
						Eucgr.K00929.1.p	0.159	-2.6529	0.048876	1.3109
						Eucgr.K01045.1.p	0.38696	-1.3697	0.044192	1.3547
						Eucgr.K01128.1.p	0.23158	-2.1104	0.0088738	2.0519
						Eucgr.K01169.1.p	0.13715	-2.8662	0.00041706	3.3798
						Eucgr.K01298.1.p	0.19849	-2.3329	0.018022	1.7442
						Eucgr.K01314.1.p	0.029754	-5.0708	0.0062186	2.2063
						Eucgr.K01372.1.p	0.065828	-3.9252	0.0039193	2.4068
						Eucgr.K01402.1.p	0.098731	-3.3404	0.0019264	2.7153
						Eucgr.K01490.1.p	0.11882	-3.0732	0.0055235	2.2578
						Eucgr.K01707.1.p	0.1582	-2.6602	0.00051526	3.288
						Eucgr.K02521.1.p	0.1491	-2.7456	0.022507	1.6477
						Eucgr.K02668.1.p	0.093269	-3.4225	0.018487	1.7331
						Eucgr.K03136.1.p	0.068248	-3.8731	0.025113	1.6001
						Eucgr.K03186.1.p	0.1529	-2.7093	0.00056018	3.2517
						Eucgr.K03244.1.p	0.014286	-6.1293	0.0060849	2.2157
						Eucgr.K03402.1.p	0.11177	-3.1614	0.012188	1.9141
						Eucgr.K03456.1.p	0.12861	-2.9589	0.00056018	3.2517
						Eucgr.K03471.1.p	0.12681	-2.9792	0.0026468	2.5773
						Eucgr.L00271.3.p	0.29541	-1.7592	0.029144	1.5355
						Eucgr.L00848.1.p	0.11842	-3.0781	0.0009511	3.0218
						Eucgr.L01179.3.p	0.25436	-1.9751	0.047301	1.3251
						Eucgr.L01334.1.p	0.10518	-3.249	0.0029524	2.5298
						Eucgr.L01448.1.p	0.2438	-2.0362	0.0025587	2.592
						Eucgr.L02860.1.p	0.096365	-3.3754	0.013263	1.8774
						Eucgr.L02935.1.p	0.045346	-4.4629	0.013403	1.8728
						Eucgr.L02980.1.p	0.13966	-2.84	0.021038	1.677
						Eucgr.L03563.1.p	0.073561	-3.7649	0.013284	1.8767
